# Supplementary material for: N-(Diphenyl­carbamo­yl)-N,N′,N′,N′′,N′′-penta­methyl­guanidinium tetra­phenyl­borate
Source: Acta Crystallogr Sect E Struct Rep Online. 2012 Dec 15;69(Pt 1):o98. doi: 10.1107/S1600536812050507 (PMC3588347; doi:10.1107/S1600536812050507)
Supplement: Supplementary file 1 [file e-69-00o98-sup1.cif]

##############################################################################
#                                                                            #
# This CIF contains the data in a paper accepted for publication in          #
# Acta Crystallographica Section E. It conforms to the requirements of       #
# Notes for Authors for Acta Crystallographica Section E, and has been       #
# peer reviewed under the auspices of the IUCr Commission on Journals.       #
#                                                                            #
# Full details of the Crystallographic Information File format               #
# are given in the paper "The Crystallographic Information File (CIF):       #
# a New Standard Archive File for Crystallography" by S. R. Hall, F. H.      #
# Allen and I. D. Brown [Acta Cryst. (1991), A47, 655-685].                  #
#                                                                            #
# The current version of the core CIF dictionary is obtainable from          #
# ftp://ftp.iucr.org/pub/cif_core.dic.                                       #
#                                                                            #
# Software is freely available for graphical display of the structure(s)     #
# in this CIF. For information consult the CIF software page                 #
# http://www.iucr.org/resources/cif/software.                                #
#                                                                            #
# This file may be used for bona fide research purposes within the           #
# scientific community so long as proper attribution is given to the journal # 
# article from which it was obtained.                                        #
#                                                                            #
##############################################################################
data_I
_audit_creation_method     SHELXL97
_chemical_name_systematic
;
<i>N</i>-(Diphenylcarbamoyl)-
<i>N</i>,<i>N</i>',<i>N</i>',<i>N</i>'',<i>N</i>''-pentamethylguanidinium
tetraphenylborate
;
_chemical_name_common     ?
_chemical_formula_moiety     'C19 H25 N4 O +, C24 H20 B -'
_chemical_formula_sum     'C43 H45 B N4 O'
_chemical_formula_iupac     'C19 H25 N4 O +, C24 H20 B -'
_chemical_formula_weight     644.64
_chemical_melting_point     499
_symmetry_cell_setting     monoclinic
_symmetry_space_group_name_H-M     'P 21/n'
_symmetry_space_group_name_Hall     '-P 2yn'
loop_
    _symmetry_equiv_pos_as_xyz
    'x, y, z'
    '-x+1/2, y+1/2, -z+1/2'
    '-x, -y, -z'
    'x-1/2, -y-1/2, z-1/2'
_cell_length_a     11.0564(4)
_cell_length_b     9.5942(3)
_cell_length_c     33.4312(12)
_cell_angle_alpha     90.00
_cell_angle_beta     91.684(2)
_cell_angle_gamma     90.00
_cell_volume     3544.8(2)
_cell_formula_units_Z     4
_cell_measurement_reflns_used     119072
_cell_measurement_theta_min     1.92
_cell_measurement_theta_max     36.34
_cell_measurement_temperature     100(2)
_exptl_crystal_description     block
_exptl_crystal_colour     colourless
_exptl_crystal_size_max     0.24
_exptl_crystal_size_mid     0.17
_exptl_crystal_size_min     0.15
_exptl_crystal_density_diffrn     1.208
_exptl_crystal_density_meas     ?
_exptl_crystal_density_method     'not measured'
_exptl_crystal_F_000     1376
_exptl_absorpt_coefficient_mu     0.072
_exptl_absorpt_correction_type     none
_exptl_absorpt_process_details     ?
_exptl_absorpt_correction_T_min     ?
_exptl_absorpt_correction_T_max     ?
_exptl_special_details     ?
_diffrn_ambient_temperature     100(2)
_diffrn_radiation_type     MoK\a
_diffrn_radiation_wavelength     0.71073
_diffrn_radiation_source     'sealed tube'
_diffrn_radiation_monochromator     graphite
_diffrn_measurement_device_type     'Bruker Kappa APEXII DUO'
_diffrn_measurement_method     '\f scans, and \w scans'
_diffrn_detector_area_resol_mean     ?
_diffrn_reflns_number     119072
_diffrn_reflns_av_R_equivalents     0.0260
_diffrn_reflns_av_sigmaI/netI     0.0177
_diffrn_reflns_theta_min     1.92
_diffrn_reflns_theta_max     36.34
_diffrn_reflns_theta_full     36.34
_diffrn_measured_fraction_theta_max     0.998
_diffrn_measured_fraction_theta_full     0.998
_diffrn_reflns_limit_h_min     -18
_diffrn_reflns_limit_h_max     18
_diffrn_reflns_limit_k_min     -15
_diffrn_reflns_limit_k_max     15
_diffrn_reflns_limit_l_min     -49
_diffrn_reflns_limit_l_max     55
_diffrn_standards_number     0
_diffrn_standards_interval_count     0
_diffrn_standards_interval_time     0
_diffrn_standards_decay_%     ?
_refine_special_details
;
Refinement of <i>F</i>^2^ against ALL reflections. The weighted <i>R</i>-factor
<i>wR</i> and goodness of fit <i>S</i> are based on <i>F</i>^2^, conventional
<i>R</i>-factors <i>R</i> are based on <i>F</i>, with <i>F</i> set to zero for
negative <i>F</i>^2^. The threshold expression of <i>F</i>^2^ >
\s(<i>F</i>^2^) is used only for calculating <i>R</i>-factors(gt) <i>etc</i>.
and is not relevant to the choice of reflections for refinement.
<i>R</i>-factors based on <i>F</i>^2^ are statistically about twice as large
as those based on <i>F</i>, and <i>R</i>- factors based on ALL data will be
even larger.
;
_reflns_number_total     17178
_reflns_number_gt     14383
_reflns_threshold_expression     I>2\s(I)
_refine_ls_structure_factor_coef     Fsqd
_refine_ls_matrix_type     full
_refine_ls_R_factor_all     0.0533
_refine_ls_R_factor_gt     0.0426
_refine_ls_wR_factor_gt     0.1126
_refine_ls_wR_factor_ref     0.1208
_refine_ls_goodness_of_fit_ref     1.064
_refine_ls_restrained_S_all     1.064
_refine_ls_number_reflns     17178
_refine_ls_number_parameters     447
_refine_ls_number_restraints     0
_refine_ls_hydrogen_treatment     constr
_refine_ls_weighting_scheme     calc
_refine_ls_weighting_details
         'calc w=1/[\s^2^(Fo^2^)+(0.0580P)^2^+0.8563P] where P=(Fo^2^+2Fc^2^)/3'
_atom_sites_solution_hydrogens     difmap
_atom_sites_solution_primary     direct
_atom_sites_solution_secondary     difmap
_refine_ls_shift/su_max     0.000
_refine_ls_shift/su_mean     0.000
_refine_diff_density_max     0.505
_refine_diff_density_min     -0.224
_refine_ls_extinction_method     none
loop_
    _atom_type_symbol
    _atom_type_description
    _atom_type_scat_dispersion_real
    _atom_type_scat_dispersion_imag
    _atom_type_scat_source
    C C 0.0033 0.0016 'International Tables Vol C Tables 4.2.6.8 and 6.1.1.4'
    H H 0.0000 0.0000 'International Tables Vol C Tables 4.2.6.8 and 6.1.1.4'
    B B 0.0013 0.0007 'International Tables Vol C Tables 4.2.6.8 and 6.1.1.4'
    N N 0.0061 0.0033 'International Tables Vol C Tables 4.2.6.8 and 6.1.1.4'
    O O 0.0106 0.0060 'International Tables Vol C Tables 4.2.6.8 and 6.1.1.4'
_computing_data_collection     'APEX2 (Bruker, 2008)'
_computing_cell_refinement     'SAINT (Bruker, 2008)'
_computing_data_reduction     'SAINT (Bruker, 2008)'
_computing_structure_solution     'SHELXS97 (Sheldrick, 2008)'
_computing_structure_refinement     'SHELXL97 (Sheldrick, 2008)'
_computing_molecular_graphics     'DIAMOND (Brandenburg & Putz, 2005)'
_computing_publication_material     'SHELXL97 (Sheldrick, 2008)'
loop_
    _atom_site_type_symbol
    _atom_site_label
    _atom_site_fract_x
    _atom_site_fract_y
    _atom_site_fract_z
    _atom_site_U_iso_or_equiv
    _atom_site_adp_type
    _atom_site_calc_flag
    _atom_site_refinement_flags
    _atom_site_occupancy
    _atom_site_symmetry_multiplicity
    _atom_site_disorder_assembly
    _atom_site_disorder_group
    C C1 1.00096(5) 0.67518(7) 0.146331(19) 0.01387(10) Uani d . 1 1 . .
    N N1 1.07031(5) 0.77454(7) 0.163107(18) 0.01749(10) Uani d . 1 1 . .
    N N2 0.88355(5) 0.66826(6) 0.154064(17) 0.01423(9) Uani d . 1 1 . .
    N N3 1.05465(5) 0.57515(7) 0.123078(17) 0.01599(10) Uani d . 1 1 . .
    C C2 1.18186(7) 0.82630(11) 0.14580(3) 0.02881(17) Uani d . 1 1 . .
    H H2A 1.1908 0.7857 0.1192 0.043 Uiso calc R 1 1 . .
    H H2B 1.2513 0.7998 0.1631 0.043 Uiso calc R 1 1 . .
    H H2C 1.1781 0.9281 0.1436 0.043 Uiso calc R 1 1 . .
    C C3 1.04672(7) 0.82704(8) 0.20332(2) 0.02133(13) Uani d . 1 1 . .
    H H3A 1.0080 0.9187 0.2013 0.032 Uiso calc R 1 1 . .
    H H3B 1.1233 0.8353 0.2187 0.032 Uiso calc R 1 1 . .
    H H3C 0.9931 0.7622 0.2169 0.032 Uiso calc R 1 1 . .
    C C4 0.81203(6) 0.79278(8) 0.16271(2) 0.01889(12) Uani d . 1 1 . .
    H H4A 0.7991 0.7984 0.1915 0.028 Uiso calc R 1 1 . .
    H H4B 0.7337 0.7872 0.1483 0.028 Uiso calc R 1 1 . .
    H H4C 0.8555 0.8760 0.1540 0.028 Uiso calc R 1 1 . .
    C C5 0.81622(7) 0.53704(8) 0.15524(3) 0.02161(13) Uani d . 1 1 . .
    H H5A 0.8727 0.4586 0.1536 0.032 Uiso calc R 1 1 . .
    H H5B 0.7580 0.5334 0.1326 0.032 Uiso calc R 1 1 . .
    H H5C 0.7729 0.5313 0.1803 0.032 Uiso calc R 1 1 . .
    C C6 1.16588(7) 0.50748(10) 0.13910(2) 0.02623(16) Uani d . 1 1 . .
    H H6A 1.1864 0.5455 0.1657 0.039 Uiso calc R 1 1 . .
    H H6B 1.2325 0.5253 0.1211 0.039 Uiso calc R 1 1 . .
    H H6C 1.1525 0.4068 0.1412 0.039 Uiso calc R 1 1 . .
    C C7 0.99758(6) 0.50474(7) 0.090013(19) 0.01514(10) Uani d . 1 1 . .
    O O1 1.02242(5) 0.38358(6) 0.083615(17) 0.02006(10) Uani d . 1 1 . .
    N N4 0.91755(5) 0.58089(6) 0.066452(17) 0.01539(9) Uani d . 1 1 . .
    C C8 0.92431(6) 0.72938(7) 0.061944(19) 0.01458(10) Uani d . 1 1 . .
    C C9 1.03421(7) 0.79385(8) 0.05482(2) 0.02053(12) Uani d . 1 1 . .
    H H9A 1.1060 0.7400 0.0533 0.025 Uiso calc R 1 1 . .
    C C10 1.03832(8) 0.93813(9) 0.04998(3) 0.02628(15) Uani d . 1 1 . .
    H H10A 1.1138 0.9831 0.0464 0.032 Uiso calc R 1 1 . .
    C C11 0.93289(8) 1.01653(8) 0.05035(3) 0.02490(14) Uani d . 1 1 . .
    H H11A 0.9360 1.1148 0.0469 0.030 Uiso calc R 1 1 . .
    C C12 0.82267(7) 0.95055(8) 0.05573(2) 0.02075(13) Uani d . 1 1 . .
    H H12A 0.7500 1.0035 0.0550 0.025 Uiso calc R 1 1 . .
    C C13 0.81810(6) 0.80749(7) 0.06212(2) 0.01723(11) Uani d . 1 1 . .
    H H13A 0.7429 0.7632 0.0666 0.021 Uiso calc R 1 1 . .
    C C14 0.83769(6) 0.50707(7) 0.039062(19) 0.01551(10) Uani d . 1 1 . .
    C C15 0.82544(7) 0.55132(8) -0.00044(2) 0.01974(12) Uani d . 1 1 . .
    H H15A 0.8745 0.6247 -0.0100 0.024 Uiso calc R 1 1 . .
    C C16 0.74043(8) 0.48695(9) -0.02581(2) 0.02552(15) Uani d . 1 1 . .
    H H16A 0.7303 0.5182 -0.0527 0.031 Uiso calc R 1 1 . .
    C C17 0.67023(8) 0.37747(9) -0.01230(3) 0.02613(15) Uani d . 1 1 . .
    H H17A 0.6124 0.3343 -0.0298 0.031 Uiso calc R 1 1 . .
    C C18 0.68496(8) 0.33128(9) 0.02700(2) 0.02390(14) Uani d . 1 1 . .
    H H18A 0.6383 0.2552 0.0362 0.029 Uiso calc R 1 1 . .
    C C19 0.76810(7) 0.39665(8) 0.05277(2) 0.02067(12) Uani d . 1 1 . .
    H H19A 0.7775 0.3661 0.0797 0.025 Uiso calc R 1 1 . .
    B B1 0.52389(6) 0.21514(8) 0.15651(2) 0.01335(11) Uani d . 1 1 . .
    C C20 0.44464(6) 0.14317(7) 0.191805(19) 0.01352(10) Uani d . 1 1 . .
    C C21 0.48685(6) 0.03020(7) 0.21503(2) 0.01834(11) Uani d . 1 1 . .
    H H21A 0.5659 -0.0046 0.2108 0.022 Uiso calc R 1 1 . .
    C C22 0.41710(7) -0.03286(8) 0.24409(2) 0.02053(12) Uani d . 1 1 . .
    H H22A 0.4494 -0.1085 0.2593 0.025 Uiso calc R 1 1 . .
    C C23 0.30066(6) 0.01450(8) 0.25084(2) 0.01820(11) Uani d . 1 1 . .
    H H23A 0.2530 -0.0278 0.2707 0.022 Uiso calc R 1 1 . .
    C C24 0.25530(6) 0.12485(8) 0.22803(2) 0.01747(11) Uani d . 1 1 . .
    H H24A 0.1758 0.1583 0.2322 0.021 Uiso calc R 1 1 . .
    C C25 0.32589(6) 0.18668(7) 0.19911(2) 0.01539(10) Uani d . 1 1 . .
    H H25A 0.2925 0.2612 0.1837 0.018 Uiso calc R 1 1 . .
    C C26 0.47738(5) 0.13982(7) 0.114657(19) 0.01352(10) Uani d . 1 1 . .
    C C27 0.37644(6) 0.19096(8) 0.09256(2) 0.01912(12) Uani d . 1 1 . .
    H H27A 0.3359 0.2710 0.1022 0.023 Uiso calc R 1 1 . .
    C C28 0.33342(7) 0.12931(8) 0.05717(2) 0.02290(14) Uani d . 1 1 . .
    H H28A 0.2657 0.1684 0.0431 0.027 Uiso calc R 1 1 . .
    C C29 0.38922(7) 0.01102(8) 0.04241(2) 0.02233(13) Uani d . 1 1 . .
    H H29A 0.3613 -0.0305 0.0181 0.027 Uiso calc R 1 1 . .
    C C30 0.48676(7) -0.04526(8) 0.06403(2) 0.01926(12) Uani d . 1 1 . .
    H H30A 0.5251 -0.1271 0.0547 0.023 Uiso calc R 1 1 . .
    C C31 0.52867(6) 0.01772(7) 0.09943(2) 0.01514(10) Uani d . 1 1 . .
    H H31A 0.5947 -0.0238 0.1138 0.018 Uiso calc R 1 1 . .
    C C32 0.66957(6) 0.19811(7) 0.166723(19) 0.01444(10) Uani d . 1 1 . .
    C C33 0.71593(7) 0.22033(10) 0.20592(2) 0.02351(14) Uani d . 1 1 . .
    H H33A 0.6606 0.2388 0.2265 0.028 Uiso calc R 1 1 . .
    C C34 0.83882(7) 0.21646(10) 0.21588(3) 0.02745(16) Uani d . 1 1 . .
    H H34A 0.8658 0.2312 0.2428 0.033 Uiso calc R 1 1 . .
    C C35 0.92237(7) 0.19095(8) 0.18636(3) 0.02348(14) Uani d . 1 1 . .
    H H35A 1.0065 0.1879 0.1929 0.028 Uiso calc R 1 1 . .
    C C36 0.88095(6) 0.17006(7) 0.14723(2) 0.01941(12) Uani d . 1 1 . .
    H H36A 0.9369 0.1533 0.1267 0.023 Uiso calc R 1 1 . .
    C C37 0.75681(6) 0.17376(7) 0.13797(2) 0.01473(10) Uani d . 1 1 . .
    H H37A 0.7305 0.1591 0.1110 0.018 Uiso calc R 1 1 . .
    C C38 0.50307(5) 0.38509(7) 0.154358(18) 0.01357(10) Uani d . 1 1 . .
    C C39 0.51311(6) 0.46073(7) 0.11854(2) 0.01621(11) Uani d . 1 1 . .
    H H39A 0.5259 0.4110 0.0945 0.019 Uiso calc R 1 1 . .
    C C40 0.50512(6) 0.60585(8) 0.11693(2) 0.01927(12) Uani d . 1 1 . .
    H H40A 0.5124 0.6525 0.0920 0.023 Uiso calc R 1 1 . .
    C C41 0.48660(6) 0.68271(8) 0.15148(2) 0.01973(12) Uani d . 1 1 . .
    H H41A 0.4806 0.7814 0.1505 0.024 Uiso calc R 1 1 . .
    C C42 0.47705(7) 0.61176(8) 0.18754(2) 0.01958(12) Uani d . 1 1 . .
    H H42A 0.4648 0.6624 0.2115 0.023 Uiso calc R 1 1 . .
    C C43 0.48534(6) 0.46658(7) 0.18870(2) 0.01693(11) Uani d . 1 1 . .
    H H43A 0.4787 0.4208 0.2137 0.020 Uiso calc R 1 1 . .
loop_
    _atom_site_aniso_label
    _atom_site_aniso_U_11
    _atom_site_aniso_U_22
    _atom_site_aniso_U_33
    _atom_site_aniso_U_12
    _atom_site_aniso_U_13
    _atom_site_aniso_U_23
    C1 0.0132(2) 0.0150(2) 0.0133(2) 0.00064(18) -0.00187(17) 0.00090(19)
    N1 0.0149(2) 0.0200(3) 0.0174(2) -0.00287(19) -0.00295(17) -0.00106(19)
    N2 0.0131(2) 0.0132(2) 0.0164(2) -0.00042(16) 0.00001(16) -0.00077(17)
    N3 0.0144(2) 0.0196(2) 0.0138(2) 0.00508(18) -0.00286(16) -0.00122(18)
    C2 0.0179(3) 0.0382(5) 0.0302(4) -0.0107(3) -0.0011(3) -0.0005(3)
    C3 0.0237(3) 0.0208(3) 0.0191(3) -0.0004(2) -0.0063(2) -0.0046(2)
    C4 0.0165(3) 0.0171(3) 0.0230(3) 0.0031(2) -0.0004(2) -0.0032(2)
    C5 0.0209(3) 0.0161(3) 0.0281(3) -0.0051(2) 0.0047(2) -0.0016(2)
    C6 0.0216(3) 0.0357(4) 0.0209(3) 0.0142(3) -0.0074(2) -0.0037(3)
    C7 0.0158(2) 0.0164(3) 0.0132(2) 0.0025(2) -0.00034(18) 0.00101(19)
    O1 0.0235(2) 0.0166(2) 0.0200(2) 0.00525(18) -0.00059(18) -0.00018(18)
    N4 0.0178(2) 0.0140(2) 0.0140(2) 0.00098(18) -0.00418(17) 0.00090(17)
    C8 0.0161(2) 0.0145(2) 0.0130(2) 0.00119(19) -0.00102(18) 0.00093(19)
    C9 0.0174(3) 0.0209(3) 0.0233(3) -0.0002(2) 0.0016(2) 0.0040(2)
    C10 0.0266(3) 0.0217(3) 0.0307(4) -0.0053(3) 0.0023(3) 0.0055(3)
    C11 0.0355(4) 0.0162(3) 0.0231(3) -0.0004(3) 0.0013(3) 0.0021(2)
    C12 0.0274(3) 0.0176(3) 0.0173(3) 0.0063(2) 0.0005(2) -0.0003(2)
    C13 0.0177(3) 0.0178(3) 0.0161(3) 0.0030(2) -0.0002(2) 0.0002(2)
    C14 0.0182(2) 0.0153(3) 0.0129(2) 0.0014(2) -0.00250(19) -0.00088(19)
    C15 0.0261(3) 0.0198(3) 0.0132(3) 0.0008(2) -0.0019(2) 0.0000(2)
    C16 0.0359(4) 0.0254(4) 0.0147(3) 0.0010(3) -0.0078(3) -0.0018(2)
    C17 0.0305(4) 0.0251(4) 0.0222(3) -0.0008(3) -0.0096(3) -0.0062(3)
    C18 0.0278(3) 0.0214(3) 0.0222(3) -0.0051(3) -0.0043(3) -0.0036(3)
    C19 0.0268(3) 0.0192(3) 0.0158(3) -0.0040(2) -0.0033(2) 0.0003(2)
    B1 0.0125(2) 0.0153(3) 0.0122(3) -0.0002(2) -0.00062(19) 0.0003(2)
    C20 0.0141(2) 0.0132(2) 0.0132(2) -0.00016(18) -0.00034(18) 0.00006(18)
    C21 0.0193(3) 0.0166(3) 0.0192(3) 0.0037(2) 0.0019(2) 0.0039(2)
    C22 0.0242(3) 0.0171(3) 0.0203(3) 0.0006(2) 0.0009(2) 0.0062(2)
    C23 0.0198(3) 0.0191(3) 0.0158(3) -0.0053(2) 0.0003(2) 0.0020(2)
    C24 0.0138(2) 0.0214(3) 0.0172(3) -0.0023(2) 0.00034(19) 0.0014(2)
    C25 0.0135(2) 0.0167(3) 0.0159(3) -0.00022(19) -0.00057(18) 0.0022(2)
    C26 0.0129(2) 0.0144(2) 0.0132(2) -0.00080(18) -0.00111(17) 0.00018(19)
    C27 0.0169(3) 0.0185(3) 0.0216(3) 0.0026(2) -0.0068(2) -0.0036(2)
    C28 0.0241(3) 0.0199(3) 0.0239(3) 0.0008(2) -0.0123(3) -0.0019(2)
    C29 0.0278(3) 0.0194(3) 0.0192(3) -0.0027(3) -0.0079(2) -0.0030(2)
    C30 0.0222(3) 0.0150(3) 0.0204(3) -0.0011(2) -0.0025(2) -0.0035(2)
    C31 0.0157(2) 0.0131(2) 0.0165(3) -0.00082(19) -0.00221(19) 0.00027(19)
    C32 0.0132(2) 0.0163(3) 0.0137(2) -0.00047(19) -0.00181(18) 0.00037(19)
    C33 0.0175(3) 0.0376(4) 0.0152(3) -0.0030(3) -0.0035(2) -0.0015(3)
    C34 0.0204(3) 0.0393(5) 0.0221(3) -0.0035(3) -0.0093(2) 0.0016(3)
    C35 0.0147(3) 0.0220(3) 0.0333(4) 0.0002(2) -0.0074(2) 0.0004(3)
    C36 0.0132(2) 0.0156(3) 0.0293(3) 0.0000(2) 0.0001(2) -0.0025(2)
    C37 0.0134(2) 0.0132(2) 0.0176(3) -0.00071(18) -0.00013(19) -0.00067(19)
    C38 0.0125(2) 0.0154(2) 0.0127(2) -0.00173(18) -0.00025(17) 0.00052(19)
    C39 0.0160(2) 0.0181(3) 0.0145(2) -0.0014(2) -0.00031(19) 0.0023(2)
    C40 0.0174(3) 0.0193(3) 0.0210(3) -0.0024(2) -0.0019(2) 0.0060(2)
    C41 0.0151(2) 0.0153(3) 0.0287(3) -0.0023(2) -0.0009(2) 0.0019(2)
    C42 0.0198(3) 0.0169(3) 0.0222(3) -0.0034(2) 0.0021(2) -0.0036(2)
    C43 0.0195(3) 0.0161(3) 0.0152(3) -0.0030(2) 0.0013(2) -0.0007(2)
_geom_special_details
;
All e.s.d.'s (except the e.s.d. in the dihedral angle between two l.s. planes)
are estimated using the full covariance matrix. The cell e.s.d.'s are taken
into account individually in the estimation of e.s.d.'s in distances, angles
and torsion angles; correlations between e.s.d.'s in cell parameters are only
used when they are defined by crystal symmetry. An approximate (isotropic)
treatment of cell e.s.d.'s is used for estimating e.s.d.'s involving l.s.
planes.
;
loop_
    _geom_bond_atom_site_label_1
    _geom_bond_atom_site_label_2
    _geom_bond_site_symmetry_2
    _geom_bond_distance
    _geom_bond_publ_flag
    C1 N2 . 1.3327(8) ?
    C1 N1 . 1.3364(9) ?
    C1 N3 . 1.3802(9) ?
    N1 C2 . 1.4643(10) ?
    N1 C3 . 1.4662(10) ?
    N2 C5 . 1.4636(9) ?
    N2 C4 . 1.4662(9) ?
    N3 C7 . 1.4267(9) ?
    N3 C6 . 1.4772(9) ?
    C2 H2A . 0.9800 ?
    C2 H2B . 0.9800 ?
    C2 H2C . 0.9800 ?
    C3 H3A . 0.9800 ?
    C3 H3B . 0.9800 ?
    C3 H3C . 0.9800 ?
    C4 H4A . 0.9800 ?
    C4 H4B . 0.9800 ?
    C4 H4C . 0.9800 ?
    C5 H5A . 0.9800 ?
    C5 H5B . 0.9800 ?
    C5 H5C . 0.9800 ?
    C6 H6A . 0.9800 ?
    C6 H6B . 0.9800 ?
    C6 H6C . 0.9800 ?
    C7 O1 . 1.2148(8) ?
    C7 N4 . 1.3771(8) ?
    N4 C8 . 1.4348(9) ?
    N4 C14 . 1.4395(9) ?
    C8 C9 . 1.3903(10) ?
    C8 C13 . 1.3932(9) ?
    C9 C10 . 1.3945(11) ?
    C9 H9A . 0.9500 ?
    C10 C11 . 1.3877(13) ?
    C10 H10A . 0.9500 ?
    C11 C12 . 1.3896(12) ?
    C11 H11A . 0.9500 ?
    C12 C13 . 1.3903(10) ?
    C12 H12A . 0.9500 ?
    C13 H13A . 0.9500 ?
    C14 C15 . 1.3902(10) ?
    C14 C19 . 1.3947(10) ?
    C15 C16 . 1.3918(11) ?
    C15 H15A . 0.9500 ?
    C16 C17 . 1.3894(13) ?
    C16 H16A . 0.9500 ?
    C17 C18 . 1.3915(12) ?
    C17 H17A . 0.9500 ?
    C18 C19 . 1.3906(10) ?
    C18 H18A . 0.9500 ?
    C19 H19A . 0.9500 ?
    B1 C20 . 1.6424(9) ?
    B1 C26 . 1.6437(9) ?
    B1 C32 . 1.6447(9) ?
    B1 C38 . 1.6480(10) ?
    C20 C21 . 1.4050(9) ?
    C20 C25 . 1.4059(9) ?
    C21 C22 . 1.3960(10) ?
    C21 H21A . 0.9500 ?
    C22 C23 . 1.3898(11) ?
    C22 H22A . 0.9500 ?
    C23 C24 . 1.3899(10) ?
    C23 H23A . 0.9500 ?
    C24 C25 . 1.3929(9) ?
    C24 H24A . 0.9500 ?
    C25 H25A . 0.9500 ?
    C26 C31 . 1.4036(9) ?
    C26 C27 . 1.4083(9) ?
    C27 C28 . 1.3939(10) ?
    C27 H27A . 0.9500 ?
    C28 C29 . 1.3893(11) ?
    C28 H28A . 0.9500 ?
    C29 C30 . 1.3895(11) ?
    C29 H29A . 0.9500 ?
    C30 C31 . 1.3960(10) ?
    C30 H30A . 0.9500 ?
    C31 H31A . 0.9500 ?
    C32 C37 . 1.4012(9) ?
    C32 C33 . 1.4092(10) ?
    C33 C34 . 1.3899(11) ?
    C33 H33A . 0.9500 ?
    C34 C35 . 1.3930(13) ?
    C34 H34A . 0.9500 ?
    C35 C36 . 1.3879(11) ?
    C35 H35A . 0.9500 ?
    C36 C37 . 1.3985(9) ?
    C36 H36A . 0.9500 ?
    C37 H37A . 0.9500 ?
    C38 C43 . 1.4074(9) ?
    C38 C39 . 1.4075(9) ?
    C39 C40 . 1.3960(10) ?
    C39 H39A . 0.9500 ?
    C40 C41 . 1.3906(11) ?
    C40 H40A . 0.9500 ?
    C41 C42 . 1.3911(11) ?
    C41 H41A . 0.9500 ?
    C42 C43 . 1.3964(10) ?
    C42 H42A . 0.9500 ?
    C43 H43A . 0.9500 ?
loop_
    _geom_angle_atom_site_label_1
    _geom_angle_atom_site_label_2
    _geom_angle_atom_site_label_3
    _geom_angle_site_symmetry_1
    _geom_angle_site_symmetry_3
    _geom_angle
    _geom_angle_publ_flag
    N2 C1 N1 . . 120.29(6) ?
    N2 C1 N3 . . 120.81(6) ?
    N1 C1 N3 . . 118.77(6) ?
    C1 N1 C2 . . 123.76(6) ?
    C1 N1 C3 . . 120.96(6) ?
    C2 N1 C3 . . 114.86(6) ?
    C1 N2 C5 . . 123.17(6) ?
    C1 N2 C4 . . 122.12(6) ?
    C5 N2 C4 . . 114.70(6) ?
    C1 N3 C7 . . 125.30(5) ?
    C1 N3 C6 . . 117.95(6) ?
    C7 N3 C6 . . 114.67(6) ?
    N1 C2 H2A . . 109.5 ?
    N1 C2 H2B . . 109.5 ?
    H2A C2 H2B . . 109.5 ?
    N1 C2 H2C . . 109.5 ?
    H2A C2 H2C . . 109.5 ?
    H2B C2 H2C . . 109.5 ?
    N1 C3 H3A . . 109.5 ?
    N1 C3 H3B . . 109.5 ?
    H3A C3 H3B . . 109.5 ?
    N1 C3 H3C . . 109.5 ?
    H3A C3 H3C . . 109.5 ?
    H3B C3 H3C . . 109.5 ?
    N2 C4 H4A . . 109.5 ?
    N2 C4 H4B . . 109.5 ?
    H4A C4 H4B . . 109.5 ?
    N2 C4 H4C . . 109.5 ?
    H4A C4 H4C . . 109.5 ?
    H4B C4 H4C . . 109.5 ?
    N2 C5 H5A . . 109.5 ?
    N2 C5 H5B . . 109.5 ?
    H5A C5 H5B . . 109.5 ?
    N2 C5 H5C . . 109.5 ?
    H5A C5 H5C . . 109.5 ?
    H5B C5 H5C . . 109.5 ?
    N3 C6 H6A . . 109.5 ?
    N3 C6 H6B . . 109.5 ?
    H6A C6 H6B . . 109.5 ?
    N3 C6 H6C . . 109.5 ?
    H6A C6 H6C . . 109.5 ?
    H6B C6 H6C . . 109.5 ?
    O1 C7 N4 . . 123.49(6) ?
    O1 C7 N3 . . 119.50(6) ?
    N4 C7 N3 . . 117.00(6) ?
    C7 N4 C8 . . 123.53(6) ?
    C7 N4 C14 . . 118.33(6) ?
    C8 N4 C14 . . 117.04(5) ?
    C9 C8 C13 . . 120.16(6) ?
    C9 C8 N4 . . 120.55(6) ?
    C13 C8 N4 . . 119.15(6) ?
    C8 C9 C10 . . 119.55(7) ?
    C8 C9 H9A . . 120.2 ?
    C10 C9 H9A . . 120.2 ?
    C11 C10 C9 . . 120.44(8) ?
    C11 C10 H10A . . 119.8 ?
    C9 C10 H10A . . 119.8 ?
    C10 C11 C12 . . 119.63(7) ?
    C10 C11 H11A . . 120.2 ?
    C12 C11 H11A . . 120.2 ?
    C11 C12 C13 . . 120.37(7) ?
    C11 C12 H12A . . 119.8 ?
    C13 C12 H12A . . 119.8 ?
    C12 C13 C8 . . 119.73(7) ?
    C12 C13 H13A . . 120.1 ?
    C8 C13 H13A . . 120.1 ?
    C15 C14 C19 . . 120.32(6) ?
    C15 C14 N4 . . 119.66(6) ?
    C19 C14 N4 . . 119.92(6) ?
    C14 C15 C16 . . 119.24(7) ?
    C14 C15 H15A . . 120.4 ?
    C16 C15 H15A . . 120.4 ?
    C17 C16 C15 . . 120.75(7) ?
    C17 C16 H16A . . 119.6 ?
    C15 C16 H16A . . 119.6 ?
    C16 C17 C18 . . 119.77(7) ?
    C16 C17 H17A . . 120.1 ?
    C18 C17 H17A . . 120.1 ?
    C19 C18 C17 . . 119.89(8) ?
    C19 C18 H18A . . 120.1 ?
    C17 C18 H18A . . 120.1 ?
    C18 C19 C14 . . 120.00(7) ?
    C18 C19 H19A . . 120.0 ?
    C14 C19 H19A . . 120.0 ?
    C20 B1 C26 . . 105.46(5) ?
    C20 B1 C32 . . 110.42(5) ?
    C26 B1 C32 . . 114.39(5) ?
    C20 B1 C38 . . 111.75(5) ?
    C26 B1 C38 . . 110.98(5) ?
    C32 B1 C38 . . 104.01(5) ?
    C21 C20 C25 . . 115.45(6) ?
    C21 C20 B1 . . 123.08(6) ?
    C25 C20 B1 . . 121.37(5) ?
    C22 C21 C20 . . 122.52(6) ?
    C22 C21 H21A . . 118.7 ?
    C20 C21 H21A . . 118.7 ?
    C23 C22 C21 . . 120.31(6) ?
    C23 C22 H22A . . 119.8 ?
    C21 C22 H22A . . 119.8 ?
    C22 C23 C24 . . 118.75(6) ?
    C22 C23 H23A . . 120.6 ?
    C24 C23 H23A . . 120.6 ?
    C23 C24 C25 . . 120.32(6) ?
    C23 C24 H24A . . 119.8 ?
    C25 C24 H24A . . 119.8 ?
    C24 C25 C20 . . 122.64(6) ?
    C24 C25 H25A . . 118.7 ?
    C20 C25 H25A . . 118.7 ?
    C31 C26 C27 . . 115.02(6) ?
    C31 C26 B1 . . 123.77(5) ?
    C27 C26 B1 . . 121.10(6) ?
    C28 C27 C26 . . 122.88(7) ?
    C28 C27 H27A . . 118.6 ?
    C26 C27 H27A . . 118.6 ?
    C29 C28 C27 . . 120.27(7) ?
    C29 C28 H28A . . 119.9 ?
    C27 C28 H28A . . 119.9 ?
    C28 C29 C30 . . 118.60(7) ?
    C28 C29 H29A . . 120.7 ?
    C30 C29 H29A . . 120.7 ?
    C29 C30 C31 . . 120.40(7) ?
    C29 C30 H30A . . 119.8 ?
    C31 C30 H30A . . 119.8 ?
    C30 C31 C26 . . 122.76(6) ?
    C30 C31 H31A . . 118.6 ?
    C26 C31 H31A . . 118.6 ?
    C37 C32 C33 . . 115.09(6) ?
    C37 C32 B1 . . 124.32(6) ?
    C33 C32 B1 . . 120.35(6) ?
    C34 C33 C32 . . 123.03(7) ?
    C34 C33 H33A . . 118.5 ?
    C32 C33 H33A . . 118.5 ?
    C33 C34 C35 . . 119.93(7) ?
    C33 C34 H34A . . 120.0 ?
    C35 C34 H34A . . 120.0 ?
    C36 C35 C34 . . 119.07(7) ?
    C36 C35 H35A . . 120.5 ?
    C34 C35 H35A . . 120.5 ?
    C35 C36 C37 . . 119.96(7) ?
    C35 C36 H36A . . 120.0 ?
    C37 C36 H36A . . 120.0 ?
    C36 C37 C32 . . 122.92(6) ?
    C36 C37 H37A . . 118.5 ?
    C32 C37 H37A . . 118.5 ?
    C43 C38 C39 . . 115.08(6) ?
    C43 C38 B1 . . 122.46(6) ?
    C39 C38 B1 . . 122.20(6) ?
    C40 C39 C38 . . 122.71(6) ?
    C40 C39 H39A . . 118.6 ?
    C38 C39 H39A . . 118.6 ?
    C41 C40 C39 . . 120.51(7) ?
    C41 C40 H40A . . 119.7 ?
    C39 C40 H40A . . 119.7 ?
    C40 C41 C42 . . 118.50(7) ?
    C40 C41 H41A . . 120.8 ?
    C42 C41 H41A . . 120.8 ?
    C41 C42 C43 . . 120.36(7) ?
    C41 C42 H42A . . 119.8 ?
    C43 C42 H42A . . 119.8 ?
    C42 C43 C38 . . 122.83(6) ?
    C42 C43 H43A . . 118.6 ?
    C38 C43 H43A . . 118.6 ?
loop_
    _geom_torsion_atom_site_label_1
    _geom_torsion_atom_site_label_2
    _geom_torsion_atom_site_label_3
    _geom_torsion_atom_site_label_4
    _geom_torsion_site_symmetry_1
    _geom_torsion_site_symmetry_2
    _geom_torsion_site_symmetry_3
    _geom_torsion_site_symmetry_4
    _geom_torsion
    _geom_torsion_publ_flag
    N2 C1 N1 C2 . . . . -154.84(7) ?
    N3 C1 N1 C2 . . . . 29.32(10) ?
    N2 C1 N1 C3 . . . . 33.03(10) ?
    N3 C1 N1 C3 . . . . -142.81(7) ?
    N1 C1 N2 C5 . . . . -147.91(7) ?
    N3 C1 N2 C5 . . . . 27.85(10) ?
    N1 C1 N2 C4 . . . . 31.14(9) ?
    N3 C1 N2 C4 . . . . -153.11(6) ?
    N2 C1 N3 C7 . . . . 34.10(10) ?
    N1 C1 N3 C7 . . . . -150.08(7) ?
    N2 C1 N3 C6 . . . . -128.56(7) ?
    N1 C1 N3 C6 . . . . 47.25(9) ?
    C1 N3 C7 O1 . . . . -145.19(7) ?
    C6 N3 C7 O1 . . . . 17.98(10) ?
    C1 N3 C7 N4 . . . . 35.91(10) ?
    C6 N3 C7 N4 . . . . -160.93(7) ?
    O1 C7 N4 C8 . . . . -152.04(7) ?
    N3 C7 N4 C8 . . . . 26.82(9) ?
    O1 C7 N4 C14 . . . . 15.60(10) ?
    N3 C7 N4 C14 . . . . -165.54(6) ?
    C7 N4 C8 C9 . . . . 46.21(10) ?
    C14 N4 C8 C9 . . . . -121.57(7) ?
    C7 N4 C8 C13 . . . . -138.05(7) ?
    C14 N4 C8 C13 . . . . 54.16(8) ?
    C13 C8 C9 C10 . . . . 3.42(11) ?
    N4 C8 C9 C10 . . . . 179.11(7) ?
    C8 C9 C10 C11 . . . . -3.07(13) ?
    C9 C10 C11 C12 . . . . 0.25(13) ?
    C10 C11 C12 C13 . . . . 2.24(12) ?
    C11 C12 C13 C8 . . . . -1.89(11) ?
    C9 C8 C13 C12 . . . . -0.96(10) ?
    N4 C8 C13 C12 . . . . -176.71(6) ?
    C7 N4 C14 C15 . . . . -132.19(7) ?
    C8 N4 C14 C15 . . . . 36.25(9) ?
    C7 N4 C14 C19 . . . . 51.37(9) ?
    C8 N4 C14 C19 . . . . -140.18(7) ?
    C19 C14 C15 C16 . . . . 1.91(11) ?
    N4 C14 C15 C16 . . . . -174.52(7) ?
    C14 C15 C16 C17 . . . . -1.50(12) ?
    C15 C16 C17 C18 . . . . -0.08(13) ?
    C16 C17 C18 C19 . . . . 1.27(13) ?
    C17 C18 C19 C14 . . . . -0.86(13) ?
    C15 C14 C19 C18 . . . . -0.74(12) ?
    N4 C14 C19 C18 . . . . 175.67(7) ?
    C26 B1 C20 C21 . . . . 95.42(7) ?
    C32 B1 C20 C21 . . . . -28.65(9) ?
    C38 B1 C20 C21 . . . . -143.90(6) ?
    C26 B1 C20 C25 . . . . -80.85(7) ?
    C32 B1 C20 C25 . . . . 155.07(6) ?
    C38 B1 C20 C25 . . . . 39.83(8) ?
    C25 C20 C21 C22 . . . . -1.46(10) ?
    B1 C20 C21 C22 . . . . -177.94(7) ?
    C20 C21 C22 C23 . . . . 0.59(12) ?
    C21 C22 C23 C24 . . . . 0.32(11) ?
    C22 C23 C24 C25 . . . . -0.27(11) ?
    C23 C24 C25 C20 . . . . -0.70(11) ?
    C21 C20 C25 C24 . . . . 1.52(10) ?
    B1 C20 C25 C24 . . . . 178.06(6) ?
    C20 B1 C26 C31 . . . . -89.37(7) ?
    C32 B1 C26 C31 . . . . 32.16(9) ?
    C38 B1 C26 C31 . . . . 149.45(6) ?
    C20 B1 C26 C27 . . . . 86.83(7) ?
    C32 B1 C26 C27 . . . . -151.64(6) ?
    C38 B1 C26 C27 . . . . -34.35(8) ?
    C31 C26 C27 C28 . . . . -2.83(11) ?
    B1 C26 C27 C28 . . . . -179.34(7) ?
    C26 C27 C28 C29 . . . . 0.91(13) ?
    C27 C28 C29 C30 . . . . 1.16(13) ?
    C28 C29 C30 C31 . . . . -1.13(12) ?
    C29 C30 C31 C26 . . . . -0.98(11) ?
    C27 C26 C31 C30 . . . . 2.86(10) ?
    B1 C26 C31 C30 . . . . 179.27(6) ?
    C20 B1 C32 C37 . . . . 143.05(6) ?
    C26 B1 C32 C37 . . . . 24.28(9) ?
    C38 B1 C32 C37 . . . . -96.93(7) ?
    C20 B1 C32 C33 . . . . -42.78(9) ?
    C26 B1 C32 C33 . . . . -161.54(7) ?
    C38 B1 C32 C33 . . . . 77.25(8) ?
    C37 C32 C33 C34 . . . . -0.99(12) ?
    B1 C32 C33 C34 . . . . -175.68(8) ?
    C32 C33 C34 C35 . . . . 0.61(14) ?
    C33 C34 C35 C36 . . . . 0.16(13) ?
    C34 C35 C36 C37 . . . . -0.47(12) ?
    C35 C36 C37 C32 . . . . 0.05(11) ?
    C33 C32 C37 C36 . . . . 0.66(10) ?
    B1 C32 C37 C36 . . . . 175.11(6) ?
    C20 B1 C38 C43 . . . . 35.08(8) ?
    C26 B1 C38 C43 . . . . 152.49(6) ?
    C32 B1 C38 C43 . . . . -84.04(7) ?
    C20 B1 C38 C39 . . . . -151.05(6) ?
    C26 B1 C38 C39 . . . . -33.64(8) ?
    C32 B1 C38 C39 . . . . 89.83(7) ?
    C43 C38 C39 C40 . . . . -0.53(9) ?
    B1 C38 C39 C40 . . . . -174.82(6) ?
    C38 C39 C40 C41 . . . . 0.05(10) ?
    C39 C40 C41 C42 . . . . 0.39(10) ?
    C40 C41 C42 C43 . . . . -0.33(10) ?
    C41 C42 C43 C38 . . . . -0.18(11) ?
    C39 C38 C43 C42 . . . . 0.59(10) ?
    B1 C38 C43 C42 . . . . 174.87(6) ?
_iucr_refine_instructions_details
;
TITL TIR23 IN P2(1)/N
CELL  0.71073 11.05640  9.59420 33.43120 90.00000 91.68400 90.00000
ZERR 4  0.00040  0.00030  0.00120  0.00000  0.00200  0.00000
LATT 1
SYMM -X+ 0.50000, Y+ 0.50000, -Z+ 0.50000
SFAC C H B N O
UNIT 172 180 4 16 4
TEMP -173
PLAN 10
FMAP 2
L.S. 5
BOND $H
ACTA
CONF
WGHT    0.058000    0.856300
FVAR       0.44428
C1    1    1.000956    0.675183    0.146331    11.00000    0.01318    0.01503 =
         0.01327    0.00090   -0.00187    0.00064
N1    4    1.070314    0.774543    0.163107    11.00000    0.01486    0.01996 =
         0.01743   -0.00106   -0.00295   -0.00287
N2    4    0.883550    0.668255    0.154064    11.00000    0.01306    0.01317 =
         0.01645   -0.00077    0.00001   -0.00042
N3    4    1.054653    0.575151    0.123078    11.00000    0.01436    0.01962 =
         0.01379   -0.00122   -0.00286    0.00508
C2    1    1.181857    0.826302    0.145805    11.00000    0.01794    0.03821 =
         0.03017   -0.00047   -0.00114   -0.01067
AFIX 137
H2A   2    1.190846    0.785692    0.119159    11.00000   -1.50000
H2B   2    1.251258    0.799776    0.163063    11.00000   -1.50000
H2C   2    1.178122    0.928080    0.143612    11.00000   -1.50000
AFIX   0
C3    1    1.046717    0.827042    0.203320    11.00000    0.02367    0.02080 =
         0.01911   -0.00455   -0.00626   -0.00035
AFIX 137
H3A   2    1.007959    0.918727    0.201266    11.00000   -1.50000
H3B   2    1.123284    0.835300    0.218660    11.00000   -1.50000
H3C   2    0.993137    0.762190    0.216913    11.00000   -1.50000
AFIX   0
C4    1    0.812034    0.792782    0.162710    11.00000    0.01648    0.01711 =
         0.02302   -0.00320   -0.00044    0.00314
AFIX 137
H4A   2    0.799138    0.798361    0.191543    11.00000   -1.50000
H4B   2    0.733655    0.787241    0.148331    11.00000   -1.50000
H4C   2    0.855505    0.875978    0.154037    11.00000   -1.50000
AFIX   0
C5    1    0.816220    0.537040    0.155237    11.00000    0.02093    0.01606 =
         0.02808   -0.00159    0.00472   -0.00506
AFIX 137
H5A   2    0.872671    0.458645    0.153572    11.00000   -1.50000
H5B   2    0.758006    0.533355    0.132584    11.00000   -1.50000
H5C   2    0.772903    0.531264    0.180341    11.00000   -1.50000
AFIX   0
C6    1    1.165881    0.507480    0.139103    11.00000    0.02161    0.03569 =
         0.02093   -0.00375   -0.00740    0.01418
AFIX 137
H6A   2    1.186432    0.545481    0.165651    11.00000   -1.50000
H6B   2    1.232499    0.525262    0.121089    11.00000   -1.50000
H6C   2    1.152500    0.406803    0.141201    11.00000   -1.50000
AFIX   0
C7    1    0.997580    0.504736    0.090013    11.00000    0.01580    0.01637 =
         0.01322    0.00101   -0.00034    0.00249
O1    5    1.022422    0.383584    0.083615    11.00000    0.02347    0.01661 =
         0.02001   -0.00018   -0.00059    0.00525
N4    4    0.917548    0.580893    0.066452    11.00000    0.01780    0.01405 =
         0.01404    0.00090   -0.00418    0.00098
C8    1    0.924308    0.729382    0.061944    11.00000    0.01613    0.01449 =
         0.01305    0.00093   -0.00102    0.00119
C9    1    1.034206    0.793855    0.054816    11.00000    0.01744    0.02092 =
         0.02328    0.00402    0.00161   -0.00017
AFIX  43
H9A   2    1.106009    0.739991    0.053251    11.00000   -1.20000
AFIX   0
C10   1    1.038323    0.938133    0.049980    11.00000    0.02659    0.02167 =
         0.03066    0.00546    0.00225   -0.00531
AFIX  43
H10A  2    1.113816    0.983052    0.046412    11.00000   -1.20000
AFIX   0
C11   1    0.932885    1.016531    0.050345    11.00000    0.03550    0.01616 =
         0.02307    0.00207    0.00131   -0.00035
AFIX  43
H11A  2    0.936037    1.114753    0.046934    11.00000   -1.20000
AFIX   0
C12   1    0.822669    0.950554    0.055728    11.00000    0.02737    0.01758 =
         0.01729   -0.00035    0.00049    0.00629
AFIX  43
H12A  2    0.750033    1.003507    0.055037    11.00000   -1.20000
AFIX   0
C13   1    0.818096    0.807487    0.062119    11.00000    0.01769    0.01783 =
         0.01611    0.00020   -0.00023    0.00296
AFIX  43
H13A  2    0.742853    0.763167    0.066587    11.00000   -1.20000
AFIX   0
C14   1    0.837695    0.507070    0.039062    11.00000    0.01815    0.01529 =
         0.01291   -0.00088   -0.00250    0.00138
C15   1    0.825443    0.551324   -0.000445    11.00000    0.02607    0.01982 =
         0.01319    0.00002   -0.00186    0.00076
AFIX  43
H15A  2    0.874537    0.624668   -0.010021    11.00000   -1.20000
AFIX   0
C16   1    0.740430    0.486949   -0.025809    11.00000    0.03591    0.02542 =
         0.01474   -0.00181   -0.00776    0.00100
AFIX  43
H16A  2    0.730292    0.518224   -0.052660    11.00000   -1.20000
AFIX   0
C17   1    0.670225    0.377466   -0.012303    11.00000    0.03051    0.02508 =
         0.02220   -0.00617   -0.00959   -0.00084
AFIX  43
H17A  2    0.612362    0.334282   -0.029837    11.00000   -1.20000
AFIX   0
C18   1    0.684961    0.331285    0.026997    11.00000    0.02777    0.02138 =
         0.02225   -0.00358   -0.00430   -0.00507
AFIX  43
H18A  2    0.638309    0.255238    0.036205    11.00000   -1.20000
AFIX   0
C19   1    0.768096    0.396647    0.052767    11.00000    0.02678    0.01921 =
         0.01579    0.00033   -0.00332   -0.00401
AFIX  43
H19A  2    0.777483    0.366081    0.079708    11.00000   -1.20000
AFIX   0
B1    3    0.523889    0.215138    0.156509    11.00000    0.01253    0.01531 =
         0.01215    0.00028   -0.00062   -0.00020
C20   1    0.444645    0.143169    0.191805    11.00000    0.01408    0.01321 =
         0.01321    0.00006   -0.00034   -0.00016
C21   1    0.486852    0.030201    0.215031    11.00000    0.01932    0.01659 =
         0.01919    0.00394    0.00187    0.00373
AFIX  43
H21A  2    0.565891   -0.004603    0.210796    11.00000   -1.20000
AFIX   0
C22   1    0.417096   -0.032856    0.244091    11.00000    0.02421    0.01712 =
         0.02028    0.00617    0.00091    0.00059
AFIX  43
H22A  2    0.449361   -0.108493    0.259323    11.00000   -1.20000
AFIX   0
C23   1    0.300664    0.014500    0.250843    11.00000    0.01976    0.01908 =
         0.01576    0.00202    0.00033   -0.00530
AFIX  43
H23A  2    0.252988   -0.027757    0.270679    11.00000   -1.20000
AFIX   0
C24   1    0.255297    0.124849    0.228027    11.00000    0.01376    0.02140 =
         0.01724    0.00140    0.00034   -0.00232
AFIX  43
H24A  2    0.175760    0.158261    0.232175    11.00000   -1.20000
AFIX   0
C25   1    0.325894    0.186683    0.199108    11.00000    0.01346    0.01670 =
         0.01595    0.00225   -0.00057   -0.00022
AFIX  43
H25A  2    0.292460    0.261247    0.183702    11.00000   -1.20000
AFIX   0
C26   1    0.477378    0.139823    0.114657    11.00000    0.01288    0.01444 =
         0.01317    0.00018   -0.00111   -0.00080
C27   1    0.376444    0.190958    0.092562    11.00000    0.01689    0.01845 =
         0.02158   -0.00355   -0.00679    0.00264
AFIX  43
H27A  2    0.335903    0.270968    0.102200    11.00000   -1.20000
AFIX   0
C28   1    0.333423    0.129315    0.057170    11.00000    0.02408    0.01994 =
         0.02391   -0.00191   -0.01228    0.00083
AFIX  43
H28A  2    0.265667    0.168353    0.043084    11.00000   -1.20000
AFIX   0
C29   1    0.389225    0.011016    0.042409    11.00000    0.02784    0.01944 =
         0.01919   -0.00300   -0.00791   -0.00265
AFIX  43
H29A  2    0.361290   -0.030523    0.018052    11.00000   -1.20000
AFIX   0
C30   1    0.486759   -0.045259    0.064025    11.00000    0.02222    0.01497 =
         0.02040   -0.00352   -0.00248   -0.00109
AFIX  43
H30A  2    0.525148   -0.127087    0.054652    11.00000   -1.20000
AFIX   0
C31   1    0.528675    0.017725    0.099432    11.00000    0.01572    0.01305 =
         0.01650    0.00027   -0.00221   -0.00082
AFIX  43
H31A  2    0.594694   -0.023803    0.113828    11.00000   -1.20000
AFIX   0
C32   1    0.669565    0.198113    0.166723    11.00000    0.01323    0.01629 =
         0.01367    0.00037   -0.00181   -0.00047
C33   1    0.715931    0.220332    0.205919    11.00000    0.01754    0.03758 =
         0.01518   -0.00153   -0.00353   -0.00297
AFIX  43
H33A  2    0.660642    0.238810    0.226484    11.00000   -1.20000
AFIX   0
C34   1    0.838822    0.216458    0.215878    11.00000    0.02037    0.03931 =
         0.02208    0.00155   -0.00934   -0.00352
AFIX  43
H34A  2    0.865813    0.231190    0.242786    11.00000   -1.20000
AFIX   0
C35   1    0.922371    0.190952    0.186360    11.00000    0.01467    0.02198 =
         0.03331    0.00043   -0.00743    0.00018
AFIX  43
H35A  2    1.006513    0.187902    0.192925    11.00000   -1.20000
AFIX   0
C36   1    0.880953    0.170058    0.147228    11.00000    0.01325    0.01562 =
         0.02933   -0.00253    0.00007    0.00005
AFIX  43
H36A  2    0.936893    0.153252    0.126742    11.00000   -1.20000
AFIX   0
C37   1    0.756813    0.173761    0.137972    11.00000    0.01335    0.01318 =
         0.01762   -0.00067   -0.00013   -0.00071
AFIX  43
H37A  2    0.730470    0.159115    0.110996    11.00000   -1.20000
AFIX   0
C38   1    0.503067    0.385087    0.154358    11.00000    0.01255    0.01539 =
         0.01274    0.00052   -0.00025   -0.00173
C39   1    0.513112    0.460734    0.118536    11.00000    0.01600    0.01811 =
         0.01448    0.00229   -0.00031   -0.00145
AFIX  43
H39A  2    0.525857    0.410986    0.094454    11.00000   -1.20000
AFIX   0
C40   1    0.505117    0.605849    0.116935    11.00000    0.01742    0.01926 =
         0.02099    0.00599   -0.00185   -0.00242
AFIX  43
H40A  2    0.512383    0.652456    0.092049    11.00000   -1.20000
AFIX   0
C41   1    0.486600    0.682708    0.151485    11.00000    0.01510    0.01533 =
         0.02867    0.00186   -0.00095   -0.00230
AFIX  43
H41A  2    0.480608    0.781431    0.150486    11.00000   -1.20000
AFIX   0
C42   1    0.477048    0.611763    0.187543    11.00000    0.01980    0.01688 =
         0.02215   -0.00361    0.00215   -0.00336
AFIX  43
H42A  2    0.464816    0.662361    0.211513    11.00000   -1.20000
AFIX   0
C43   1    0.485340    0.466581    0.188698    11.00000    0.01951    0.01609 =
         0.01523   -0.00070    0.00133   -0.00301
AFIX  43
H43A  2    0.478730    0.420844    0.213742    11.00000   -1.20000
HKLF 4
REM  TIR23 IN P2(1)/N
REM R1 =  0.0426 for  14383 Fo > 4sig(Fo)  and  0.0533 for all  17178 data
REM    447 parameters refined using      0 restraints
END
WGHT      0.0580      0.8563
REM Highest difference peak  0.505,  deepest hole -0.224,  1-sigma level  0.051
Q1    1   0.8371  0.5281  0.0182  11.00000  0.05    0.51
Q2    1   0.4967  0.4259  0.1721  11.00000  0.05    0.51
Q3    1   0.8013  0.4559  0.0468  11.00000  0.05    0.50
Q4    1   0.9777  0.7576  0.0576  11.00000  0.05    0.48
Q5    1   0.4829  0.5397  0.1890  11.00000  0.05    0.48
Q6    1   0.4247  0.1644  0.1045  11.00000  0.05    0.48
Q7    1   0.5065 -0.0180  0.0826  11.00000  0.05    0.48
Q8    1   0.3598  0.1626  0.0750  11.00000  0.05    0.47
Q9    1   0.4563  0.0048  0.2311  11.00000  0.05    0.47
Q10   1   0.4639  0.0822  0.2024  11.00000  0.05    0.46
;
data_global
_journal_date_recd_electronic     2012-12-11
_journal_date_accepted     2012-12-11
_journal_name_full     'Acta Crystallographica, Section E'
_journal_year     2013
_journal_volume     69
_journal_issue      1
_journal_page_first     o98
_journal_page_last     o98
_journal_paper_category     QO
_journal_paper_doi     10.1107/S1600536812050507
_journal_coeditor_code     FK2067
_publ_contact_author_name     'Dr. Ioannis Tiritiris'
_publ_contact_author_address
;
Fakult\"at Chemie/Organische Chemie
Hochschule Aalen
Beethovenstrasse 1
D-73430 Aalen
Germany
;
_publ_contact_author_email     Ioannis.Tiritiris@htw-aalen.de
_publ_contact_author_fax     '49 7361 5762250'
_publ_contact_author_phone     '49 7361 5762230'
_publ_section_title
;\
<i>N</i>-(Diphenylcarbamoyl)-<i>N</i>,<i>N</i>',<i>N</i>',<i>N</i>'',\
<i>N</i>''-pentamethylguanidinium tetraphenylborate
;
loop_
    _publ_author_name
    _publ_author_address
    'Tiritiris, Ioannis'
;
 Fakult\"at Chemie/Organische Chemie
 Hochschule Aalen
 Beethovenstrasse 1
 D-73430 Aalen
 Germany
;
