# Supplementary material for: N-(Diphenyl­carbamo­yl)-N,N′,N′,N′′,N′′-penta­methyl­guanidinium tetra­phenyl­borate
Source: Acta Crystallogr Sect E Struct Rep Online. 2012 Dec 15;69(Pt 1):o98. doi: 10.1107/S1600536812050507 (PMC3588347; doi:10.1107/S1600536812050507)
Supplement: Supplementary file 2 [file e-69-00o98-Isup2.hkl]

# 
# h,k,l, Fc-squared, Fo-squared, sigma(Fo-squared) and status flag 
# 
data_I
_shelx_title 'TIR23 (P2(1)/N)' 
_shelx_refln_list_code          4 
_shelx_F_calc_maximum      232.51 
_exptl_crystal_F_000      1376.00 
_reflns_d_resolution_high  0.5996 
 
loop_ 
 _symmetry_equiv_pos_as_xyz 
 'x, y, z' 
 '-x+1/2, y+1/2, -z+1/2' 
 '-x, -y, -z' 
 'x-1/2, -y-1/2, z-1/2' 
 
_cell_length_a    11.0564 
_cell_length_b     9.5942 
_cell_length_c    33.4312 
_cell_angle_alpha  90.000 
_cell_angle_beta   91.684 
_cell_angle_gamma  90.000 
 
_shelx_F_squared_multiplier     1.000 
 
loop_ 
 _refln_index_h 
 _refln_index_k 
 _refln_index_l 
 _refln_F_squared_calc 
 _refln_F_squared_meas 
 _refln_F_squared_sigma 
 _refln_observed_status 
   2   0   0    25190.19    25179.52    275.16 o 
   4   0   0    22894.65    24285.42    234.70 o 
   6   0   0    15134.64    16826.61    185.26 o 
   8   0   0       10.85       -0.55      1.24 o 
  10   0   0      359.56      433.41      7.31 o 
  12   0   0     3105.42     3006.26     37.70 o 
  14   0   0      432.60      432.00      7.09 o 
  16   0   0      607.91      609.35     16.39 o 
  18   0   0       62.10       52.87      4.38 o 
   1   1   0     8612.57     8634.28     71.78 o 
   2   1   0      593.30      609.54      5.01 o 
   3   1   0     3823.82     3968.60     35.13 o 
   4   1   0     3897.20     4100.41     36.00 o 
   5   1   0       18.86       23.50      1.48 o 
   6   1   0        6.54        2.37      1.08 o 
   7   1   0       41.60       65.69      1.45 o 
   8   1   0        2.11       -0.96      0.96 o 
   9   1   0        2.78        4.37      1.17 o 
  10   1   0        2.29       -0.16      1.87 o 
  11   1   0       13.79        9.01      2.00 o 
  12   1   0      979.16      967.44      9.54 o 
  13   1   0        9.58       14.79      1.76 o 
  14   1   0       95.78       95.38      3.12 o 
  15   1   0       67.26       63.25      3.45 o 
  16   1   0      203.79      206.35      3.63 o 
  17   1   0        0.24       -1.94      1.94 o 
  18   1   0        0.85       -2.00      2.00 o 
   0   2   0     2141.19     2068.22     26.91 o 
   1   2   0      525.40      527.60      4.63 o 
   2   2   0     3652.91     3749.26     31.37 o 
   3   2   0     6891.96     7146.04     51.91 o 
   4   2   0     3358.36     3522.79     26.96 o 
   5   2   0      356.10      379.14      3.65 o 
   6   2   0      507.66      660.58      5.49 o 
   7   2   0      620.88      724.93      5.70 o 
   8   2   0      426.30      441.52      3.79 o 
   9   2   0       19.94       35.43      1.63 o 
  10   2   0       76.23       67.84      2.03 o 
  11   2   0       30.13       20.30      2.26 o 
  12   2   0      192.09      199.02      4.28 o 
  13   2   0       18.57       21.38      2.84 o 
  14   2   0       12.90       14.93      3.00 o 
  15   2   0       55.58       51.25      4.88 o 
  16   2   0       33.32       35.12      3.35 o 
  17   2   0        5.07        4.22      3.22 o 
  18   2   0        3.90       -3.66      3.66 o 
   1   3   0     8683.41     8610.31     66.46 o 
   2   3   0     1211.57     1266.45      9.16 o 
   3   3   0     2008.84     2230.98     15.53 o 
   4   3   0        8.09        5.16      0.80 o 
   5   3   0     1653.22     1949.33     11.94 o 
   6   3   0      456.56      452.66      3.88 o 
   7   3   0        0.61        1.46      1.01 o 
   8   3   0       97.27       85.55      2.06 o 
   9   3   0      280.89      296.73      3.94 o 
  10   3   0      230.80      254.01      4.05 o 
  11   3   0      941.80      927.99     10.64 o 
  12   3   0      126.99      129.12      4.15 o 
  13   3   0       30.12       33.56      3.14 o 
  14   3   0       95.82       92.71      4.20 o 
  15   3   0        6.05       -1.09      3.31 o 
  16   3   0       36.40       32.20      4.24 o 
  17   3   0        1.05       -0.91      3.09 o 
  18   3   0        4.99        7.60      4.30 o 
   0   4   0     2688.56     2600.66     27.78 o 
   1   4   0      321.21      335.32      2.79 o 
   2   4   0      791.61      843.16      5.61 o 
   3   4   0       48.80       51.47      1.17 o 
   4   4   0      719.36      794.49      4.70 o 
   5   4   0      589.29      594.63      4.21 o 
   6   4   0        1.52        0.39      0.57 o 
   7   4   0      717.48      724.60      5.58 o 
   8   4   0      669.68      617.00      5.53 o 
   9   4   0      209.72      196.73      3.45 o 
  10   4   0      130.49      125.21      3.58 o 
  11   4   0       95.71       89.21      4.11 o 
  12   4   0       29.00       26.28      3.84 o 
  13   4   0      133.17      120.63      5.22 o 
  14   4   0       59.52       61.98      6.29 o 
  15   4   0       15.97        9.22      3.22 o 
  16   4   0       69.83       64.54      4.17 o 
  17   4   0       62.13       55.94      4.16 o 
   1   5   0       82.54      115.72      1.81 o 
   2   5   0      739.18      852.62      5.63 o 
   3   5   0       20.91       29.71      0.82 o 
   4   5   0      165.72      134.16      1.70 o 
   5   5   0      468.45      542.61      3.92 o 
   6   5   0      176.50      155.26      2.14 o 
   7   5   0     2967.21     2860.86     20.76 o 
   8   5   0        3.80        0.38      1.35 o 
   9   5   0      634.81      588.40      9.81 o 
  10   5   0      116.24      100.34      4.30 o 
  11   5   0      359.98      351.62      7.96 o 
  12   5   0        0.07       -3.09      3.09 o 
  13   5   0       12.38        7.60      3.61 o 
  14   5   0       85.31       71.20      4.86 o 
  15   5   0        1.16       -3.14      3.14 o 
  16   5   0        2.57       -2.58      3.32 o 
  17   5   0        7.62        4.84      4.17 o 
   0   6   0     9613.92    10537.13     76.60 o 
   1   6   0     2480.20     2841.61     14.99 o 
   2   6   0      320.88      291.40      2.44 o 
   3   6   0      827.43      759.30      5.02 o 
   4   6   0       46.05       72.01      1.59 o 
   5   6   0     1441.82     1433.48      9.26 o 
   6   6   0      955.36      921.79      6.69 o 
   7   6   0      392.34      399.18      3.97 o 
   8   6   0      312.37      261.26      4.83 o 
   9   6   0      116.23       95.84      3.30 o 
  10   6   0       61.37       61.39      3.08 o 
  11   6   0      458.94      476.96      7.12 o 
  12   6   0       36.35       29.43      2.68 o 
  13   6   0      123.50      107.70      3.94 o 
  14   6   0      375.25      348.49      7.71 o 
  15   6   0      148.01      147.86      5.86 o 
  16   6   0      174.36      176.83      6.22 o 
  17   6   0        3.48        1.95      3.70 o 
   1   7   0      980.30      997.51      6.20 o 
   2   7   0       12.89       17.82      1.01 o 
   3   7   0       14.46       14.20      1.05 o 
   4   7   0     1287.99     1203.28      9.21 o 
   5   7   0      618.07      585.85      5.42 o 
   6   7   0        0.00       -1.44      1.44 o 
   7   7   0      285.75      274.31      4.17 o 
   8   7   0        3.19        3.28      1.73 o 
   9   7   0       33.42       29.02      2.09 o 
  10   7   0      180.95      168.78      3.60 o 
  11   7   0       26.88       17.75      2.34 o 
  12   7   0        7.28        1.21      1.95 o 
  13   7   0       52.76       52.74      4.76 o 
  14   7   0       42.41       38.58      3.11 o 
  15   7   0        5.03        1.16      3.84 o 
  16   7   0       25.00       29.89      8.41 o 
   0   8   0       86.02      111.91      2.74 o 
   1   8   0        0.94       -1.08      1.08 o 
   2   8   0       40.76       28.92      1.36 o 
   3   8   0       81.06       68.43      1.75 o 
   4   8   0      425.80      427.61      6.22 o 
   5   8   0       79.95       58.44      2.11 o 
   6   8   0       25.99       17.64      1.79 o 
   7   8   0      255.11      261.08      5.36 o 
   8   8   0      337.77      353.49      5.39 o 
   9   8   0        9.77        5.31      2.81 o 
  10   8   0       57.96       59.08      3.69 o 
  11   8   0        8.19        0.18      2.05 o 
  12   8   0       59.33       52.12      2.78 o 
  13   8   0        2.92        1.11      2.93 o 
  14   8   0      165.12      173.38      4.35 o 
  15   8   0      284.28      279.63      8.01 o 
   1   9   0       62.56       48.17      1.76 o 
   2   9   0        7.42       14.09      1.60 o 
   3   9   0      105.91       95.74      2.51 o 
   4   9   0       32.38       30.87      2.47 o 
   5   9   0      115.17      111.19      4.38 o 
   6   9   0       21.85       20.08      2.36 o 
   7   9   0       23.40       25.03      2.57 o 
   8   9   0        3.61        1.37      2.26 o 
   9   9   0        0.00       -2.33      2.33 o 
  10   9   0        4.88       -2.34      2.34 o 
  11   9   0       68.37       63.76      3.98 o 
  12   9   0       63.51       57.21      4.15 o 
  13   9   0       13.84        7.50      2.79 o 
  14   9   0        4.58        0.35      2.76 o 
  15   9   0      190.26      196.83      5.18 o 
   0  10   0      995.12      906.20     10.70 o 
   1  10   0      158.47      158.96      3.21 o 
   2  10   0       22.05       28.36      2.45 o 
   3  10   0      211.92      199.88      3.82 o 
   4  10   0       29.84       22.71      2.83 o 
   5  10   0       13.44       11.51      2.63 o 
   6  10   0       65.22       69.67      3.28 o 
   7  10   0      464.13      469.87      6.94 o 
   8  10   0       15.58       18.10      4.01 o 
   9  10   0       73.89       74.91      3.79 o 
  10  10   0        4.91        6.39      2.87 o 
  11  10   0        5.76        1.79      2.92 o 
  12  10   0       70.13       60.75      4.81 o 
  13  10   0       17.14       18.92      3.37 o 
  14  10   0        0.11        0.05      2.97 o 
   1  11   0       22.95       13.72      2.46 o 
   2  11   0        3.48        6.00      2.15 o 
   3  11   0      155.69      146.01      3.87 o 
   4  11   0       12.04        9.60      3.65 o 
   5  11   0       47.77       50.65      3.54 o 
   6  11   0      279.40      282.60      6.20 o 
   7  11   0      149.44      169.00      5.56 o 
   8  11   0      421.84      427.24      9.25 o 
   9  11   0        0.29       -1.19      3.72 o 
  10  11   0       12.59        9.69      5.16 o 
  11  11   0        4.81        4.76      3.18 o 
  12  11   0       22.85       21.55      3.93 o 
  13  11   0        9.81       16.13      3.37 o 
   0  12   0      254.86      269.17      9.95 o 
   1  12   0      110.28      108.37      4.67 o 
   2  12   0       51.47       51.99      2.85 o 
   3  12   0      100.49       99.41      3.54 o 
   4  12   0      392.30      402.96      7.38 o 
   5  12   0       55.04       50.05      3.80 o 
   6  12   0      752.63      769.17     10.80 o 
   7  12   0       20.93       25.80      3.57 o 
   8  12   0       21.58       21.54      3.60 o 
   9  12   0       21.38       25.69      4.12 o 
  10  12   0       25.32       27.04      4.09 o 
  11  12   0       30.79       32.77      4.23 o 
  12  12   0       49.85       52.07      4.25 o 
   1  13   0      404.66      439.01      7.53 o 
   2  13   0       25.97       18.02      2.84 o 
   3  13   0      258.17      272.98      6.53 o 
   4  13   0      219.88      230.10      6.10 o 
   5  13   0       36.43       38.64      3.91 o 
   6  13   0        6.45        6.97      3.38 o 
   7  13   0        9.77       14.14      3.65 o 
   8  13   0       59.56       59.81      4.35 o 
   9  13   0        7.74       11.22      4.92 o 
  10  13   0        8.98        2.87      3.97 o 
   0  14   0      318.08      307.47     21.78 o 
   1  14   0      169.70      176.62      7.31 o 
   2  14   0       22.51       20.20      7.55 o 
   3  14   0      130.48      119.93     12.62 o 
   4  14   0      179.35      178.97      5.82 o 
   5  14   0        0.04       -5.34      5.34 o 
   6  14   0      179.57      173.86      5.99 o 
   7  14   0        0.33       -2.54      6.44 o 
   8  14   0      399.15      389.67     12.05 o 
   1  15   0       79.20       91.33      5.31 o 
   2  15   0       24.32       33.21      5.37 o 
   3  15   0        2.46       -4.42     10.24 o 
   4  15   0        4.82        1.84      4.61 o 
   5  15   0       36.44       32.35      4.55 o 
   6  15   0       81.61       83.94      6.28 o 
 -17   0   1      120.12      115.27      4.36 o 
 -15   0   1        0.69        1.11      2.29 o 
 -13   0   1       11.24        6.47      4.05 o 
 -11   0   1       17.67       15.27      2.61 o 
  -9   0   1      435.65      403.08      9.09 o 
  -7   0   1      252.43      176.42      3.95 o 
  -5   0   1     1039.30     1194.47     12.38 o 
  -3   0   1      234.46      251.45      2.89 o 
  -1   0   1     2478.94     2274.89     42.48 o 
   1   0   1     6849.37     6494.00     82.48 o 
   3   0   1    15126.98    15695.97    152.01 o 
   5   0   1    11264.01    12629.89    120.98 o 
   7   0   1    11334.09    12161.07    169.43 o 
   9   0   1     4071.14     4421.97     46.49 o 
  11   0   1        0.38        4.75      2.43 o 
  13   0   1        0.01        1.97      2.81 o 
  15   0   1        6.49        4.08      2.23 o 
  17   0   1        6.89        5.14      2.72 o 
 -18   1   1      144.75      132.10      4.55 o 
 -17   1   1      242.44      249.31      3.90 o 
 -16   1   1       50.46       46.74      3.08 o 
 -15   1   1        1.36        0.34      2.04 o 
 -14   1   1      183.87      187.86      5.08 o 
 -13   1   1      147.48      168.01      3.31 o 
 -12   1   1      510.19      515.10      6.79 o 
 -11   1   1       80.34       62.19      2.27 o 
 -10   1   1        1.70       -1.09      1.22 o 
  -9   1   1      878.08      798.82      7.58 o 
  -8   1   1      165.25      160.77      2.23 o 
  -7   1   1      839.98      908.23      9.13 o 
  -6   1   1     1370.69     1508.31     14.24 o 
  -5   1   1       74.85       76.59      2.02 o 
  -4   1   1     2270.99     2532.94     22.48 o 
  -3   1   1     1114.42     1058.72      9.82 o 
  -2   1   1      448.98      492.21      4.11 o 
  -1   1   1    10469.75    10119.37     84.03 o 
   0   1   1     4213.82     4168.81     46.10 o 
   1   1   1    18152.66    17629.31    243.86 o 
   2   1   1     5120.31     5378.55     39.03 o 
   3   1   1     3038.12     3150.90     26.11 o 
   4   1   1     1780.93     1864.94     16.67 o 
   5   1   1     6543.99     7310.07     54.69 o 
   6   1   1      403.18      373.91      3.64 o 
   7   1   1       78.26       76.02      1.56 o 
   8   1   1      231.23      207.73      2.91 o 
   9   1   1        8.94       11.74      1.30 o 
  10   1   1      346.90      306.24      3.73 o 
  11   1   1       39.33       41.58      2.95 o 
  12   1   1      868.21      879.99      8.30 o 
  13   1   1      112.22      119.79      2.97 o 
  14   1   1      199.09      191.50      4.04 o 
  15   1   1       17.28       13.73      2.00 o 
  16   1   1        6.01        2.30      1.63 o 
  17   1   1       83.41       75.00      2.56 o 
  18   1   1       16.20        9.47      2.21 o 
 -18   2   1      107.02       97.85      6.79 o 
 -17   2   1        8.52        3.21      3.66 o 
 -16   2   1       46.12       51.49      3.45 o 
 -15   2   1        3.06        3.35      5.78 o 
 -14   2   1        2.77        4.44      2.68 o 
 -13   2   1       74.40       77.78      4.90 o 
 -12   2   1      493.71      460.18      6.55 o 
 -11   2   1       49.60       49.17      2.58 o 
 -10   2   1       20.23       13.83      1.44 o 
  -9   2   1      934.08      910.60      9.26 o 
  -8   2   1     1647.64     1715.21     11.61 o 
  -7   2   1        0.21        1.30      0.82 o 
  -6   2   1        0.03        0.10      0.73 o 
  -5   2   1      144.18      167.96      2.68 o 
  -4   2   1      981.69     1142.63      9.20 o 
  -3   2   1     6453.90     6645.29     48.33 o 
  -2   2   1    15662.35    15896.41    122.50 o 
  -1   2   1     4326.56     4297.62     33.32 o 
   0   2   1    17503.65    17933.79    161.22 o 
   1   2   1     8099.52     8415.75     64.76 o 
   2   2   1    13232.26    13542.10    112.16 o 
   3   2   1     2986.30     3174.01     23.29 o 
   4   2   1      807.88      920.73      7.48 o 
   5   2   1      708.80      764.07      6.03 o 
   6   2   1      410.59      476.54      4.23 o 
   7   2   1       56.25       60.53      1.75 o 
   8   2   1       23.13       22.22      1.08 o 
   9   2   1      734.50      728.33      6.65 o 
  10   2   1       88.58       78.14      2.21 o 
  11   2   1       21.44       20.74      2.27 o 
  12   2   1       47.23       45.59      2.58 o 
  13   2   1        2.52       -0.47      2.51 o 
  14   2   1      118.89      122.56      5.02 o 
  15   2   1      156.21      152.53      5.81 o 
  16   2   1       30.65       32.75      3.22 o 
  17   2   1       11.53        9.72      4.44 o 
  18   2   1        6.28       -0.01      3.31 o 
 -18   3   1       21.66       29.64      7.09 o 
 -17   3   1       27.46       28.72      3.54 o 
 -16   3   1       64.11       64.09      4.02 o 
 -15   3   1       52.26       42.51      4.07 o 
 -14   3   1      111.32      115.91      5.40 o 
 -13   3   1      211.90      217.00      5.40 o 
 -12   3   1      215.24      195.76      5.72 o 
 -11   3   1        4.25        2.60      2.01 o 
 -10   3   1      291.26      267.96      4.27 o 
  -9   3   1       54.68       55.37      2.07 o 
  -8   3   1      362.86      373.23      3.74 o 
  -7   3   1      541.27      524.34      4.90 o 
  -6   3   1      513.04      639.72      5.39 o 
  -5   3   1      236.62      246.26      2.41 o 
  -4   3   1       81.80       98.09      1.28 o 
  -3   3   1      974.30     1015.15      7.08 o 
  -2   3   1     5366.87     5686.62     38.69 o 
  -1   3   1      107.99      115.29      2.47 o 
   0   3   1     4118.82     4173.20     34.91 o 
   1   3   1       44.38       47.92      1.33 o 
   2   3   1     7073.84     7362.10     49.90 o 
   3   3   1        0.29        0.61      0.66 o 
   4   3   1       62.76       76.19      1.19 o 
   5   3   1      489.69      594.74      3.75 o 
   6   3   1        6.30       10.49      0.75 o 
   7   3   1        4.05        5.13      1.03 o 
   8   3   1       82.15      102.05      2.06 o 
   9   3   1        0.33        5.40      1.36 o 
  10   3   1      621.90      581.46      6.70 o 
  11   3   1        1.76        2.88      2.34 o 
  12   3   1       30.82       36.90      2.96 o 
  13   3   1       58.44       55.82      3.37 o 
  14   3   1      159.62      170.10      5.28 o 
  15   3   1       27.60       24.68      3.29 o 
  16   3   1        8.99        4.14      3.03 o 
  17   3   1       20.00       23.14      7.34 o 
  18   3   1       40.64       50.54      5.19 o 
 -17   4   1       57.70       59.88      4.20 o 
 -16   4   1       16.81       15.17      4.38 o 
 -15   4   1       57.48       54.73      4.62 o 
 -14   4   1        4.57        2.34      3.36 o 
 -13   4   1       36.02       44.69      3.97 o 
 -12   4   1      164.53      185.01      5.76 o 
 -11   4   1      733.68      673.91     11.48 o 
 -10   4   1      403.15      400.55      5.50 o 
  -9   4   1     2742.62     2626.31     21.62 o 
  -8   4   1     1811.27     1774.78     14.22 o 
  -7   4   1      687.10      585.72      4.70 o 
  -6   4   1       78.45       78.08      1.17 o 
  -5   4   1       48.36       50.64      1.09 o 
  -4   4   1      190.15      196.40      1.74 o 
  -3   4   1      672.15      707.08      4.83 o 
  -2   4   1     2695.79     2841.24     17.01 o 
  -1   4   1       57.79       65.21      1.32 o 
   0   4   1     5572.89     6304.67     43.63 o 
   1   4   1     2262.44     2404.08     21.29 o 
   2   4   1        4.01        5.55      0.79 o 
   3   4   1      738.98      874.21      6.06 o 
   4   4   1      473.09      626.21      4.22 o 
   5   4   1     1743.16     1885.03     12.20 o 
   6   4   1      142.71      153.30      1.46 o 
   7   4   1     1697.22     1772.56     13.13 o 
   8   4   1     1597.91     1576.67     13.74 o 
   9   4   1      364.00      298.13      4.18 o 
  10   4   1       94.18       72.55      3.06 o 
  11   4   1      358.27      368.46      6.56 o 
  12   4   1      306.71      291.30      6.17 o 
  13   4   1      411.96      407.35     13.38 o 
  14   4   1       95.80       96.47      7.12 o 
  15   4   1        8.68        6.26      3.20 o 
  16   4   1        0.01        1.48      3.14 o 
  17   4   1        7.49        2.38      3.40 o 
 -17   5   1       13.84        8.64      3.62 o 
 -16   5   1        0.41        0.62      3.54 o 
 -15   5   1        5.75        7.30      3.36 o 
 -14   5   1       53.42       50.11      4.57 o 
 -13   5   1       23.19       17.46      5.79 o 
 -12   5   1      105.69       96.15      4.92 o 
 -11   5   1       81.70       63.56      4.15 o 
 -10   5   1      325.71      335.30      5.04 o 
  -9   5   1      337.22      268.71      4.00 o 
  -8   5   1       71.24       74.98      2.11 o 
  -7   5   1      124.58       95.71      1.96 o 
  -6   5   1      103.41      101.68      1.58 o 
  -5   5   1        9.57        0.91      0.81 o 
  -4   5   1     1139.49     1128.13      7.10 o 
  -3   5   1       86.73       63.65      1.27 o 
  -2   5   1      259.45      308.36      2.50 o 
  -1   5   1     2660.57     2920.70     15.66 o 
   0   5   1     7977.97     8686.31     47.98 o 
   1   5   1        4.55        1.77      0.64 o 
   2   5   1     1463.17     1590.71      9.27 o 
   3   5   1     2117.15     2355.47     14.01 o 
   4   5   1      561.06      479.92      3.57 o 
   5   5   1     3595.74     3546.13     20.36 o 
   6   5   1      940.97     1054.12      6.64 o 
   7   5   1       23.02       26.04      1.20 o 
   8   5   1      549.10      496.17      5.18 o 
   9   5   1     1707.38     1608.14     14.88 o 
  10   5   1      236.52      220.02      4.13 o 
  11   5   1      306.42      288.34      9.21 o 
  12   5   1       42.55       43.25      3.91 o 
  13   5   1       18.22       19.64      5.82 o 
  14   5   1      151.40      151.07      5.26 o 
  15   5   1      114.82      115.21      8.92 o 
  16   5   1        8.80        8.52      5.66 o 
  17   5   1       61.88       51.45      5.04 o 
 -17   6   1       65.04       57.20      4.72 o 
 -16   6   1       16.75        8.32      3.68 o 
 -15   6   1      141.72      158.81      5.97 o 
 -14   6   1       12.11        8.16      4.55 o 
 -13   6   1      110.93       98.62      3.94 o 
 -12   6   1      174.74      179.44      6.52 o 
 -11   6   1      145.59      148.39      4.10 o 
 -10   6   1       45.84       39.82      2.57 o 
  -9   6   1        3.38        1.54      1.98 o 
  -8   6   1      489.78      492.02      5.40 o 
  -7   6   1     2205.14     2137.25     15.14 o 
  -6   6   1       34.72       24.40      1.30 o 
  -5   6   1       56.13       52.50      1.39 o 
  -4   6   1       90.65       79.99      1.69 o 
  -3   6   1      246.03      254.52      2.37 o 
  -2   6   1      187.33      230.12      2.14 o 
  -1   6   1       60.81       95.32      1.47 o 
   0   6   1       73.46       82.95      1.52 o 
   1   6   1      615.43      674.49      4.20 o 
   2   6   1      269.74      284.20      2.36 o 
   3   6   1       33.39       22.46      1.00 o 
   4   6   1      896.53      836.16      5.98 o 
   5   6   1      223.27      243.52      2.59 o 
   6   6   1      898.91      876.45      7.69 o 
   7   6   1       24.51       17.11      1.36 o 
   8   6   1      819.91      766.19      6.76 o 
   9   6   1      157.37      161.47      3.94 o 
  10   6   1       36.73       46.17      2.63 o 
  11   6   1       28.02       26.37      2.43 o 
  12   6   1      295.49      309.49      6.04 o 
  13   6   1        4.83        6.67      2.40 o 
  14   6   1      111.81      120.88      5.34 o 
  15   6   1        7.17        6.78      3.48 o 
  16   6   1       27.34       26.46      4.06 o 
  17   6   1       65.83       63.11      4.83 o 
 -16   7   1       45.84       46.46      8.37 o 
 -15   7   1      241.53      229.16      7.01 o 
 -14   7   1        0.95       -2.28      2.52 o 
 -13   7   1      618.53      638.47      8.73 o 
 -12   7   1        1.39       -1.75      1.75 o 
 -11   7   1       44.87       45.83      2.32 o 
 -10   7   1       82.05       66.73      4.02 o 
  -9   7   1      239.21      218.71      4.34 o 
  -8   7   1        4.50        1.24      1.79 o 
  -7   7   1      336.69      298.51      4.32 o 
  -6   7   1     2586.85     2525.34     18.37 o 
  -5   7   1      227.93      234.36      5.69 o 
  -4   7   1      733.52      674.98      5.66 o 
  -3   7   1      366.99      358.43      3.16 o 
  -2   7   1       28.62       25.37      1.04 o 
  -1   7   1     1412.69     1425.44      8.64 o 
   0   7   1      401.81      350.59      3.14 o 
   1   7   1      701.51      681.69      4.73 o 
   2   7   1      592.27      704.86      4.56 o 
   3   7   1      112.33      105.27      1.75 o 
   4   7   1       12.04       11.76      1.36 o 
   5   7   1     7016.00     6830.62     54.26 o 
   6   7   1      346.46      356.07      4.08 o 
   7   7   1     1091.09     1072.04     10.11 o 
   8   7   1       75.73       72.11      2.58 o 
   9   7   1       92.27       84.69      2.84 o 
  10   7   1        2.67       -1.85      1.85 o 
  11   7   1      228.04      220.61      4.14 o 
  12   7   1       39.56       33.98      2.25 o 
  13   7   1      110.44       98.60      3.43 o 
  14   7   1       99.59       99.93      5.31 o 
  15   7   1       18.12       18.93      4.06 o 
  16   7   1       16.24       18.53      4.23 o 
 -15   8   1       14.60        8.28      3.73 o 
 -14   8   1      108.56      110.39      4.53 o 
 -13   8   1      449.95      460.42      8.50 o 
 -12   8   1       24.43       25.80      2.45 o 
 -11   8   1       38.62       36.77      2.67 o 
 -10   8   1       52.85       56.48      2.85 o 
  -9   8   1       34.70       34.27      2.53 o 
  -8   8   1        3.72        6.50      2.04 o 
  -7   8   1        1.28        8.72      1.92 o 
  -6   8   1        0.38       -1.56      1.56 o 
  -5   8   1       31.64       17.28      1.83 o 
  -4   8   1      324.90      283.01      4.04 o 
  -3   8   1       24.24       23.95      1.34 o 
  -2   8   1       27.51       60.72      1.56 o 
  -1   8   1       53.50       72.45      1.65 o 
   0   8   1      179.13      242.66      2.64 o 
   1   8   1     1778.88     1696.51     10.19 o 
   2   8   1      514.83      477.74      3.75 o 
   3   8   1      262.89      257.47      2.92 o 
   4   8   1      678.49      714.53      7.11 o 
   5   8   1       44.56       40.47      2.02 o 
   6   8   1        7.97       11.25      1.69 o 
   7   8   1      222.77      238.96      4.72 o 
   8   8   1       20.07       22.69      2.13 o 
   9   8   1      121.72      117.41      3.46 o 
  10   8   1        1.05       -1.95      1.95 o 
  11   8   1        7.23        3.85      2.56 o 
  12   8   1      117.25      103.72      4.29 o 
  13   8   1       16.41       15.22      2.80 o 
  14   8   1        0.25       -2.60      2.60 o 
  15   8   1       80.16       84.54      5.51 o 
 -15   9   1        7.17        1.62      3.52 o 
 -14   9   1        6.66        3.01      2.74 o 
 -13   9   1       49.00       44.50      3.14 o 
 -12   9   1      317.41      324.88      5.78 o 
 -11   9   1        2.78        2.23      2.53 o 
 -10   9   1       94.41       95.34      3.62 o 
  -9   9   1      451.28      436.30      6.45 o 
  -8   9   1      250.65      246.85      4.85 o 
  -7   9   1      359.81      363.73      5.80 o 
  -6   9   1        1.48        0.43      2.04 o 
  -5   9   1      445.92      393.98      5.85 o 
  -4   9   1        7.91        0.37      2.38 o 
  -3   9   1      449.57      399.84      6.01 o 
  -2   9   1        0.54        0.31      1.45 o 
  -1   9   1      198.29      177.17      2.71 o 
   0   9   1      313.27      247.63      3.11 o 
   1   9   1       60.65       26.79      1.56 o 
   2   9   1        0.94       -1.43      1.43 o 
   3   9   1      320.87      291.27      3.76 o 
   4   9   1      918.41      846.54     12.46 o 
   5   9   1       80.03       65.99      2.95 o 
   6   9   1      154.01      150.14      4.14 o 
   7   9   1        2.02        4.48      2.21 o 
   8   9   1       87.51       87.71      3.38 o 
   9   9   1        8.03        1.58      2.41 o 
  10   9   1        1.47       -0.77      2.42 o 
  11   9   1        4.48       -0.95      3.29 o 
  12   9   1       35.76       35.37      3.02 o 
  13   9   1       24.79       18.66      2.80 o 
  14   9   1       75.32       72.83      4.67 o 
  15   9   1       11.48        8.20      4.45 o 
 -14  10   1       26.96       23.94      3.36 o 
 -13  10   1       35.01       32.93      3.18 o 
 -12  10   1      206.32      198.43      5.02 o 
 -11  10   1       71.08       69.28      4.37 o 
 -10  10   1      403.10      416.89      7.31 o 
  -9  10   1        2.10       -0.91      2.82 o 
  -8  10   1       49.60       54.45      3.47 o 
  -7  10   1       76.84       76.23      3.96 o 
  -6  10   1      215.14      241.07      5.00 o 
  -5  10   1        0.96       -2.45      2.45 o 
  -4  10   1      187.87      191.54      4.89 o 
  -3  10   1       29.73       22.03      2.87 o 
  -2  10   1      136.71      136.19      3.09 o 
  -1  10   1       29.12       19.45      1.87 o 
   0  10   1       28.82       31.83      1.90 o 
   1  10   1       88.66       71.90      2.63 o 
   2  10   1      379.19      328.49      4.24 o 
   3  10   1      330.99      297.54      5.22 o 
   4  10   1       25.34       32.89      2.98 o 
   5  10   1      432.55      445.61      8.44 o 
   6  10   1       16.08       21.04      2.63 o 
   7  10   1       19.47       22.44      2.71 o 
   8  10   1      435.42      454.01      8.47 o 
   9  10   1       23.38       28.23      4.49 o 
  10  10   1        3.82        4.62      2.87 o 
  11  10   1       49.65       44.42      3.61 o 
  12  10   1        0.71       -1.51      2.81 o 
  13  10   1       95.08      100.82      4.06 o 
  14  10   1      149.44      146.62      4.99 o 
 -13  11   1       19.52       22.83      3.55 o 
 -12  11   1        6.04       -0.73      3.14 o 
 -11  11   1       95.42      109.44      4.76 o 
 -10  11   1       44.39       34.02      3.58 o 
  -9  11   1       31.59       25.79      3.41 o 
  -8  11   1        9.80        7.97      3.32 o 
  -7  11   1      124.94      135.65      5.00 o 
  -6  11   1       62.15       58.73      4.56 o 
  -5  11   1       85.66       82.45      3.93 o 
  -4  11   1       85.47       81.83      5.96 o 
  -3  11   1      172.74      204.93      4.25 o 
  -2  11   1      250.46      226.09      6.65 o 
  -1  11   1        0.28       -0.87      1.87 o 
   0  11   1      193.99      173.54      3.82 o 
   1  11   1        4.52        0.33      2.14 o 
   2  11   1       69.03       56.48      2.60 o 
   3  11   1       88.51       82.22      2.91 o 
   4  11   1      621.35      609.00      8.88 o 
   5  11   1     1041.50     1054.89     12.95 o 
   6  11   1      189.00      186.50      5.23 o 
   7  11   1       55.62       58.50      3.84 o 
   8  11   1      264.01      256.36      5.52 o 
   9  11   1       47.92       47.26      3.79 o 
  10  11   1       53.39       41.15      5.56 o 
  11  11   1       19.90       17.25      3.49 o 
  12  11   1      107.21      106.42      4.81 o 
  13  11   1        1.45        1.30      3.30 o 
 -12  12   1       68.68       72.08      4.51 o 
 -11  12   1        0.23        0.66      3.46 o 
 -10  12   1      149.01      149.85      6.01 o 
  -9  12   1       27.90       30.70      4.20 o 
  -8  12   1        7.72        6.10      3.26 o 
  -7  12   1      933.36      922.75     12.29 o 
  -6  12   1        4.45        7.27      4.20 o 
  -5  12   1      116.25      111.49      4.66 o 
  -4  12   1        0.14       -3.01      3.01 o 
  -3  12   1       10.04        5.34      3.02 o 
  -2  12   1        0.68       -1.48      2.32 o 
  -1  12   1      415.01      395.57      5.98 o 
   0  12   1      195.84      207.30      7.88 o 
   1  12   1      331.88      305.78      5.65 o 
   2  12   1        8.99        0.45      2.21 o 
   3  12   1      318.84      336.25      5.70 o 
   4  12   1        1.09       13.51      3.11 o 
   5  12   1      105.22      100.33      4.55 o 
   6  12   1      277.76      309.12      7.05 o 
   7  12   1       48.88       44.77      3.95 o 
   8  12   1       48.37       45.04      3.95 o 
   9  12   1      336.54      332.64     11.04 o 
  10  12   1        0.13       -0.62      3.51 o 
  11  12   1       32.17       33.56      4.27 o 
  12  12   1       36.65       37.91      4.65 o 
 -10  13   1        0.64       -5.70      5.70 o 
  -9  13   1       23.35       30.49      4.01 o 
  -8  13   1        1.19       -0.34      3.31 o 
  -7  13   1       15.22       14.57      3.69 o 
  -6  13   1        0.35        6.03      3.44 o 
  -5  13   1        4.75        5.41      3.31 o 
  -4  13   1      369.63      371.83      7.36 o 
  -3  13   1       51.94       61.23      4.18 o 
  -2  13   1      233.26      238.45      5.78 o 
  -1  13   1      224.99      219.01      6.80 o 
   0  13   1       43.67       35.38      6.12 o 
   1  13   1      106.09      108.67      5.65 o 
   2  13   1        2.36       -2.33      2.95 o 
   3  13   1      158.39      169.20      5.56 o 
   4  13   1       76.45       81.62      4.41 o 
   5  13   1       29.99       23.06      3.65 o 
   6  13   1       41.19       44.58      4.13 o 
   7  13   1       84.33       87.73      4.83 o 
   8  13   1      266.28      284.07      7.23 o 
   9  13   1        4.49        4.04      4.15 o 
  10  13   1       48.09       44.32      5.48 o 
  -8  14   1       47.36       51.33      4.85 o 
  -7  14   1        5.71        0.16      4.64 o 
  -6  14   1        0.00       -2.49      3.50 o 
  -5  14   1       36.30       28.37      4.81 o 
  -4  14   1       11.84       12.39      3.67 o 
  -3  14   1       76.20       79.64     11.44 o 
  -2  14   1      177.20      186.00     11.11 o 
  -1  14   1      139.29      148.76     12.87 o 
   0  14   1       73.86       90.68      4.86 o 
   1  14   1       62.38       67.36      7.35 o 
   2  14   1        7.17        7.38      5.43 o 
   3  14   1      109.14      130.53      8.24 o 
   4  14   1       22.66       27.66      3.88 o 
   5  14   1       24.96       15.71      5.02 o 
   6  14   1       87.54       86.68      4.89 o 
   7  14   1      159.85      160.14      6.09 o 
   8  14   1      239.09      246.83      6.95 o 
  -6  15   1        0.42       -5.54      5.56 o 
  -5  15   1       13.37        9.27      4.13 o 
  -4  15   1        3.05       -0.72      6.52 o 
  -3  15   1      151.21      147.77     16.99 o 
  -2  15   1       19.84       24.09      4.99 o 
  -1  15   1       94.03      106.77      5.57 o 
   0  15   1      216.25      220.14      8.24 o 
   1  15   1      222.57      241.19     13.17 o 
   2  15   1      112.97      124.69      8.61 o 
   3  15   1       74.07       76.95     10.85 o 
   4  15   1        6.95       13.78      5.03 o 
   5  15   1        1.98        1.54      5.01 o 
   6  15   1       89.33       93.15      9.00 o 
 -18   0   2      296.95      322.39      6.53 o 
 -16   0   2       31.13       24.09      3.39 o 
 -14   0   2      163.18      160.26      8.20 o 
 -12   0   2       20.70        1.16      5.41 o 
 -10   0   2       37.78       32.71      3.89 o 
  -8   0   2      973.02      868.54     10.55 o 
  -6   0   2     2697.73     3207.71     28.45 o 
  -4   0   2       19.65       18.35      0.77 o 
  -2   0   2    19985.23    19341.51    220.80 o 
   2   0   2     5619.34     5710.98     62.82 o 
   4   0   2     5329.78     5575.72     54.16 o 
   6   0   2     1638.74     1778.85     16.13 o 
   8   0   2     1267.57     1264.88     11.48 o 
  10   0   2      140.45      163.36      4.21 o 
  12   0   2      114.74      125.50      4.58 o 
  14   0   2      131.26      138.90      5.41 o 
  16   0   2       52.85       44.73      3.01 o 
  18   0   2      271.27      278.85      8.31 o 
 -18   1   2       42.73       36.17      3.52 o 
 -17   1   2       32.60       25.71      2.17 o 
 -16   1   2       71.79       67.44      4.16 o 
 -15   1   2       35.87       40.71      2.80 o 
 -14   1   2       35.56       40.17      2.35 o 
 -13   1   2       20.06       29.76      1.89 o 
 -12   1   2       11.73        5.83      4.69 o 
 -11   1   2       42.00       24.67      1.76 o 
 -10   1   2      364.80      399.40      5.24 o 
  -9   1   2      420.03      411.62      4.77 o 
  -8   1   2      625.07      704.97      5.94 o 
  -7   1   2     2612.53     2722.03     19.77 o 
  -6   1   2       11.52       11.12      0.84 o 
  -5   1   2      151.92      143.64      1.99 o 
  -4   1   2        2.63       -0.19      0.66 o 
  -3   1   2      841.63      878.96      7.65 o 
  -2   1   2    15756.78    15491.05    120.07 o 
  -1   1   2      459.71      471.81      4.29 o 
   0   1   2      106.11      102.86      1.03 o 
   1   1   2     1071.03     1055.64     10.41 o 
   2   1   2       85.93      108.12      1.25 o 
   3   1   2     2061.49     2200.21     15.41 o 
   4   1   2       14.70       11.81      0.52 o 
   5   1   2      405.79      416.65      3.64 o 
   6   1   2       24.76       44.54      1.08 o 
   7   1   2      700.93      760.55      5.84 o 
   8   1   2     1095.96     1087.29      8.63 o 
   9   1   2       63.55       68.21      2.75 o 
  10   1   2     2881.61     2558.79     20.87 o 
  11   1   2      115.34      108.36      2.81 o 
  12   1   2       43.68       39.51      1.87 o 
  13   1   2      123.81      122.96      2.86 o 
  14   1   2       40.68       39.16      2.12 o 
  15   1   2        3.09       -1.71      1.71 o 
  16   1   2      158.47      164.81      4.27 o 
  17   1   2        3.96        0.62      1.83 o 
  18   1   2       56.67       56.67      2.70 o 
 -18   2   2      177.28      165.82      7.73 o 
 -17   2   2      145.13      128.21      7.02 o 
 -16   2   2       31.33       42.93      4.05 o 
 -15   2   2      445.65      459.35      8.88 o 
 -14   2   2      130.49      135.71      8.34 o 
 -13   2   2      212.45      220.02      4.71 o 
 -12   2   2      151.12      142.99      3.78 o 
 -11   2   2       99.16      106.00      3.26 o 
 -10   2   2       72.93       56.68      1.95 o 
  -9   2   2     1286.96     1300.15     11.33 o 
  -8   2   2       28.76       35.26      1.26 o 
  -7   2   2       76.44       80.06      1.72 o 
  -6   2   2       41.17       48.44      1.33 o 
  -5   2   2      715.23      786.51      7.07 o 
  -4   2   2        1.84       -0.67      0.67 o 
  -3   2   2      616.96      645.04      5.19 o 
  -2   2   2        0.31        2.73      0.73 o 
  -1   2   2    11750.47    12213.89     93.94 o 
   0   2   2    19261.96    19336.62    173.97 o 
   1   2   2      112.60       89.95      1.61 o 
   2   2   2     1415.57     1496.58     12.91 o 
   3   2   2      188.14      221.11      2.02 o 
   4   2   2      246.30      255.29      2.14 o 
   5   2   2    13348.47    14882.94     99.06 o 
   6   2   2      525.94      610.46      5.42 o 
   7   2   2      368.28      448.92      3.72 o 
   8   2   2       74.42       79.53      1.63 o 
   9   2   2       22.01       11.06      1.38 o 
  10   2   2      547.23      504.88      5.58 o 
  11   2   2        4.51       11.27      3.23 o 
  12   2   2      118.70      123.03      3.81 o 
  13   2   2       86.55       89.21      2.96 o 
  14   2   2        2.25       -0.16      1.68 o 
  15   2   2      137.00      128.67      4.99 o 
  16   2   2        0.74       -0.72      2.05 o 
  17   2   2        0.50       -1.60      2.17 o 
  18   2   2       80.69       79.05      3.80 o 
 -18   3   2       27.85       28.27      4.83 o 
 -17   3   2        0.00       -3.42      3.55 o 
 -16   3   2        8.07        2.53      3.54 o 
 -15   3   2      349.32      351.26     10.79 o 
 -14   3   2        4.77        3.67      3.01 o 
 -13   3   2      350.19      363.21      6.83 o 
 -12   3   2       97.94      101.78      6.29 o 
 -11   3   2        5.26        2.04      2.03 o 
 -10   3   2       45.98       44.92      2.21 o 
  -9   3   2       32.12       26.27      1.64 o 
  -8   3   2        3.80       16.24      1.24 o 
  -7   3   2     1047.25      983.17      8.00 o 
  -6   3   2      172.28      207.72      2.25 o 
  -5   3   2      409.72      558.94      4.43 o 
  -4   3   2     3536.65     3868.09     22.89 o 
  -3   3   2       31.74       45.81      1.05 o 
  -2   3   2      612.45      579.88      4.36 o 
  -1   3   2      309.51      343.09      3.49 o 
   0   3   2       19.58       23.84      1.11 o 
   1   3   2     1089.04      998.53      9.08 o 
   2   3   2      877.26      900.01      6.39 o 
   3   3   2     2621.37     2825.14     31.56 o 
   4   3   2       73.51       64.28      1.06 o 
   5   3   2       54.67       84.04      1.04 o 
   6   3   2       89.34      146.48      1.88 o 
   7   3   2      337.64      321.37      3.39 o 
   8   3   2      480.05      488.14      4.48 o 
   9   3   2        6.13        7.54      1.47 o 
  10   3   2      274.41      252.86      6.26 o 
  11   3   2      184.48      178.47      4.58 o 
  12   3   2      214.73      212.59      5.20 o 
  13   3   2       30.64       28.09      3.00 o 
  14   3   2       52.51       51.64      3.18 o 
  15   3   2        0.00       -3.13      3.13 o 
  16   3   2       12.71        6.03      3.11 o 
  17   3   2      255.67      255.24      6.36 o 
  18   3   2       14.89       14.80      5.32 o 
 -17   4   2        6.98       -0.91      3.22 o 
 -16   4   2       21.81       22.21      3.55 o 
 -15   4   2        4.41       10.78      3.80 o 
 -14   4   2        0.41       -1.94      5.47 o 
 -13   4   2       36.76       33.24      3.80 o 
 -12   4   2       16.71       13.04      3.16 o 
 -11   4   2      304.31      305.59      8.81 o 
 -10   4   2        5.45        4.50      2.00 o 
  -9   4   2      695.43      637.75      6.69 o 
  -8   4   2      523.39      569.64      5.22 o 
  -7   4   2       14.31        6.11      0.97 o 
  -6   4   2      542.55      552.81      3.75 o 
  -5   4   2     1617.47     1805.99     10.82 o 
  -4   4   2      263.51      269.90      2.16 o 
  -3   4   2      624.94      719.73      4.69 o 
  -2   4   2     1661.37     1829.19     11.24 o 
  -1   4   2    10715.44    11367.27     84.84 o 
   0   4   2       10.84        1.81      0.66 o 
   1   4   2      275.03      296.98      3.51 o 
   2   4   2      112.29      107.29      2.05 o 
   3   4   2      689.93      666.10      4.82 o 
   4   4   2       52.56       36.59      0.94 o 
   5   4   2     2297.78     2257.63     13.88 o 
   6   4   2      816.46      770.93      5.08 o 
   7   4   2      503.78      506.14      3.95 o 
   8   4   2      325.76      370.42      3.75 o 
   9   4   2      701.34      648.97      6.49 o 
  10   4   2      818.09      745.04      8.21 o 
  11   4   2      112.82      108.21      4.30 o 
  12   4   2        8.47        3.84      2.65 o 
  13   4   2       48.47       53.15      5.12 o 
  14   4   2      145.67      136.10      5.05 o 
  15   4   2        0.63       -2.96      2.96 o 
  16   4   2      123.40      125.21      5.23 o 
  17   4   2        3.44        4.34      3.32 o 
 -17   5   2       29.39       28.70      5.19 o 
 -16   5   2      232.09      220.15      8.20 o 
 -15   5   2      160.83      153.09      6.47 o 
 -14   5   2       55.43       54.71      4.62 o 
 -13   5   2      356.48      382.33      9.95 o 
 -12   5   2      145.40      135.17      5.69 o 
 -11   5   2      167.97      153.85      6.25 o 
 -10   5   2      163.82      131.77      3.17 o 
  -9   5   2       28.51       18.92      2.95 o 
  -8   5   2      272.13      213.77      3.13 o 
  -7   5   2      155.82      104.35      2.13 o 
  -6   5   2      835.51      869.75      5.92 o 
  -5   5   2      671.12      628.93      4.09 o 
  -4   5   2      236.52      195.15      1.95 o 
  -3   5   2     1029.51     1162.80      6.95 o 
  -2   5   2      248.30      222.68      2.05 o 
  -1   5   2      330.97      340.96      2.61 o 
   0   5   2     3327.33     3758.20     20.42 o 
   1   5   2     1722.09     1949.09     10.41 o 
   2   5   2      256.00      301.39      2.85 o 
   3   5   2     1161.02     1184.17      6.83 o 
   4   5   2      117.44       62.09      1.30 o 
   5   5   2     1540.55     1435.71      9.13 o 
   6   5   2      254.82      336.74      2.59 o 
   7   5   2       90.85       71.89      1.90 o 
   8   5   2     1113.11     1096.36      9.49 o 
   9   5   2       64.59       64.86      2.64 o 
  10   5   2      284.58      310.57      4.87 o 
  11   5   2       10.27        4.19      2.19 o 
  12   5   2        1.23        4.68      3.55 o 
  13   5   2      174.73      157.23      5.30 o 
  14   5   2      295.57      307.14      6.98 o 
  15   5   2       27.17       32.88      3.80 o 
  16   5   2        8.10        6.12      3.40 o 
  17   5   2        0.00       -3.40      3.40 o 
 -17   6   2       20.57       19.06      4.02 o 
 -16   6   2        0.06        3.35      4.24 o 
 -15   6   2        7.99       12.17      3.58 o 
 -14   6   2       52.15       60.51      6.14 o 
 -13   6   2      240.44      230.76      5.29 o 
 -12   6   2        0.88        2.28      2.29 o 
 -11   6   2       44.44       35.94      2.62 o 
 -10   6   2      387.89      369.24      5.85 o 
  -9   6   2       41.93       32.60      2.48 o 
  -8   6   2      106.16      100.63      5.85 o 
  -7   6   2      643.92      660.78      5.63 o 
  -6   6   2      149.64      132.74      2.48 o 
  -5   6   2       42.33       39.47      1.27 o 
  -4   6   2      660.52      651.88      4.91 o 
  -3   6   2      716.09      737.97      5.09 o 
  -2   6   2     2351.14     2616.15     13.93 o 
  -1   6   2      138.84      158.53      1.78 o 
   0   6   2      401.79      445.60      3.34 o 
   1   6   2     1265.20     1322.94      7.29 o 
   2   6   2      176.29      213.35      2.27 o 
   3   6   2     1196.39     1387.41      8.96 o 
   4   6   2      470.03      598.61      4.42 o 
   5   6   2      504.14      483.28      3.76 o 
   6   6   2       16.53       19.90      1.26 o 
   7   6   2      132.21      119.79      2.44 o 
   8   6   2      163.41      148.20      2.90 o 
   9   6   2       95.05       85.17      2.36 o 
  10   6   2      356.74      343.58      5.69 o 
  11   6   2        0.46       -1.92      2.90 o 
  12   6   2        1.76        1.31      2.56 o 
  13   6   2      202.24      205.35      4.66 o 
  14   6   2       49.58       55.96      4.34 o 
  15   6   2        0.29       -2.66      3.36 o 
  16   6   2       25.73       15.96      3.80 o 
  17   6   2       16.32       18.35      3.99 o 
 -16   7   2        1.53       -0.23      3.76 o 
 -15   7   2       24.58       22.58      4.09 o 
 -14   7   2        3.39        4.30      2.69 o 
 -13   7   2      170.02      155.71      5.05 o 
 -12   7   2       94.09       95.91      2.92 o 
 -11   7   2       71.13       65.69      2.93 o 
 -10   7   2      155.69      157.40      5.29 o 
  -9   7   2       49.41       50.62      2.39 o 
  -8   7   2       88.18       71.36      2.55 o 
  -7   7   2       16.73       10.00      1.80 o 
  -6   7   2     2441.75     2333.12     17.57 o 
  -5   7   2      904.14      805.61      9.54 o 
  -4   7   2      157.90      118.78      2.33 o 
  -3   7   2      368.86      374.40      3.24 o 
  -2   7   2       16.10        1.38      0.89 o 
  -1   7   2      270.74      327.31      2.93 o 
   0   7   2       67.08       47.99      1.36 o 
   1   7   2       84.37       71.07      1.53 o 
   2   7   2      355.74      295.23      2.50 o 
   3   7   2        6.22        2.89      0.92 o 
   4   7   2     1686.48     1687.21     10.39 o 
   5   7   2        2.84        5.85      1.40 o 
   6   7   2       36.42       31.52      1.80 o 
   7   7   2     1658.00     1557.25     13.75 o 
   8   7   2      412.41      400.95      5.43 o 
   9   7   2       24.83       19.29      2.02 o 
  10   7   2       39.79       34.86      2.11 o 
  11   7   2        5.28        5.16      2.28 o 
  12   7   2      105.25      103.31      2.98 o 
  13   7   2       33.97       36.36      2.47 o 
  14   7   2      106.99      110.92      3.39 o 
  15   7   2      292.85      293.63      5.76 o 
  16   7   2        7.66       13.76      4.09 o 
 -15   8   2       32.91       18.28      3.17 o 
 -14   8   2       23.34       16.10      2.91 o 
 -13   8   2       99.60       99.28      4.91 o 
 -12   8   2      436.39      432.76      6.32 o 
 -11   8   2       24.87       23.03      3.10 o 
 -10   8   2        1.79        0.90      3.08 o 
  -9   8   2      522.30      516.06      6.74 o 
  -8   8   2       18.98       21.65      2.26 o 
  -7   8   2      378.91      339.87      4.87 o 
  -6   8   2      157.06      138.18      3.08 o 
  -5   8   2      423.43      398.49      5.82 o 
  -4   8   2      322.17      272.43      3.93 o 
  -3   8   2      260.92      258.79      2.94 o 
  -2   8   2      136.91      130.88      2.10 o 
  -1   8   2      490.51      471.47      3.85 o 
   0   8   2      271.07      356.33      3.18 o 
   1   8   2      501.67      448.52      3.73 o 
   2   8   2       56.29       44.34      1.32 o 
   3   8   2       93.12       67.76      1.69 o 
   4   8   2        6.58        1.22      1.45 o 
   5   8   2      595.58      563.48      7.20 o 
   6   8   2      332.34      303.17      4.39 o 
   7   8   2       16.58       10.56      1.87 o 
   8   8   2      175.51      169.80      3.71 o 
   9   8   2      208.19      213.60      4.16 o 
  10   8   2       32.11       28.22      2.92 o 
  11   8   2      122.97      115.14      3.44 o 
  12   8   2        1.36       -2.11      2.11 o 
  13   8   2       10.26        8.15      2.43 o 
  14   8   2        1.87        2.29      2.37 o 
  15   8   2        6.03        7.48      4.61 o 
 -15   9   2        0.19       -2.65      3.76 o 
 -14   9   2        2.09       -2.72      2.72 o 
 -13   9   2       69.57       67.89      3.36 o 
 -12   9   2       53.13       59.60      3.29 o 
 -11   9   2      625.95      664.77      8.43 o 
 -10   9   2      167.97      168.11      4.36 o 
  -9   9   2        8.24        6.94      2.44 o 
  -8   9   2      166.10      204.87      6.72 o 
  -7   9   2      969.17      937.23      9.45 o 
  -6   9   2        4.85        6.15      2.19 o 
  -5   9   2       17.25        8.58      2.23 o 
  -4   9   2      983.33      900.88      9.81 o 
  -3   9   2        1.57        1.92      1.67 o 
  -2   9   2     1893.26     1618.16     11.89 o 
  -1   9   2      381.14      342.39      3.69 o 
   0   9   2      702.91      515.65      4.67 o 
   1   9   2       91.13       61.01      1.87 o 
   2   9   2     1238.37     1101.03      8.67 o 
   3   9   2       56.48       61.67      2.49 o 
   4   9   2      559.02      486.12      9.33 o 
   5   9   2       16.25        3.51      2.21 o 
   6   9   2      523.26      464.31      7.82 o 
   7   9   2      338.20      364.22      5.83 o 
   8   9   2      242.92      223.74      6.01 o 
   9   9   2       60.83       58.90      3.13 o 
  10   9   2      604.11      588.93      7.78 o 
  11   9   2       50.07       48.76      3.08 o 
  12   9   2        3.67       -1.34      2.76 o 
  13   9   2       10.52        8.12      2.64 o 
  14   9   2       22.46       17.31      3.01 o 
  15   9   2        2.14        0.96      2.87 o 
 -14  10   2       14.56       17.00      3.25 o 
 -13  10   2        0.11        0.35      2.73 o 
 -12  10   2        0.63        0.17      2.65 o 
 -11  10   2      321.38      302.40      6.38 o 
 -10  10   2        0.96        1.34      4.07 o 
  -9  10   2       20.92       21.22      3.14 o 
  -8  10   2      519.06      551.60      9.93 o 
  -7  10   2       59.64       60.14      3.23 o 
  -6  10   2      108.48      123.64      3.94 o 
  -5  10   2      352.59      362.41      6.41 o 
  -4  10   2       29.50       36.12      3.01 o 
  -3  10   2       67.15       66.84      3.40 o 
  -2  10   2       58.75       67.11      2.43 o 
  -1  10   2      348.89      375.18      4.61 o 
   0  10   2        7.85       -1.61      1.61 o 
   1  10   2      412.17      424.06      4.96 o 
   2  10   2       27.23       18.96      2.78 o 
   3  10   2      137.06      143.86      3.75 o 
   4  10   2       12.19        9.34      2.69 o 
   5  10   2       13.60       20.97      3.48 o 
   6  10   2      637.12      675.94      8.51 o 
   7  10   2        1.88        4.29      2.47 o 
   8  10   2        4.36        3.59      2.52 o 
   9  10   2      217.16      223.12      5.50 o 
  10  10   2       84.08       72.87      3.87 o 
  11  10   2       24.08       29.21      3.30 o 
  12  10   2       68.39       70.20      4.53 o 
  13  10   2       39.32       41.43      3.74 o 
  14  10   2        0.18       -1.48      2.92 o 
 -13  11   2       28.13       28.66      4.18 o 
 -12  11   2        0.03       -2.32      3.47 o 
 -11  11   2      204.81      214.28      5.85 o 
 -10  11   2       27.40       27.84      3.50 o 
  -9  11   2      101.63       93.93      4.35 o 
  -8  11   2        0.47        1.02      2.70 o 
  -7  11   2       17.99       17.21      3.08 o 
  -6  11   2        1.99       -1.36      2.72 o 
  -5  11   2      102.29       89.66      5.72 o 
  -4  11   2      118.69      113.71      4.33 o 
  -3  11   2      240.31      225.23      4.46 o 
  -2  11   2      994.61      949.78     12.72 o 
  -1  11   2      129.42      131.06      3.28 o 
   0  11   2      507.32      476.09      5.90 o 
   1  11   2        0.77       -2.09      2.34 o 
   2  11   2      192.34      170.31      3.72 o 
   3  11   2        0.20        3.23      1.98 o 
   4  11   2        7.78       12.58      2.77 o 
   5  11   2      659.62      700.58      9.86 o 
   6  11   2        0.01        4.80      2.95 o 
   7  11   2      136.73      129.60      5.60 o 
   8  11   2      120.18      118.28      4.35 o 
   9  11   2        0.13       -1.32      3.52 o 
  10  11   2       27.34       22.52      3.41 o 
  11  11   2        1.50       -3.02      3.02 o 
  12  11   2        2.47       -1.79      3.27 o 
  13  11   2       20.09       24.87      3.74 o 
 -12  12   2       71.50       72.46      4.51 o 
 -11  12   2       55.02       55.34      5.85 o 
 -10  12   2      150.49      150.06      6.00 o 
  -9  12   2        1.60        6.36      3.64 o 
  -8  12   2       79.93       85.54      4.50 o 
  -7  12   2       27.91       49.18      3.87 o 
  -6  12   2        0.48       -3.76      3.76 o 
  -5  12   2       89.41       85.77      4.37 o 
  -4  12   2       77.93       89.81      4.32 o 
  -3  12   2        1.60        8.06      2.24 o 
  -2  12   2        0.09       -2.72      2.72 o 
  -1  12   2       59.81       66.08      5.39 o 
   0  12   2       81.00       64.79      4.29 o 
   1  12   2        9.48        8.64      3.10 o 
   2  12   2        0.62       -2.11      2.11 o 
   3  12   2       76.34       79.61      3.39 o 
   4  12   2      277.60      314.55      6.68 o 
   5  12   2        1.62        4.81      3.12 o 
   6  12   2      450.67      449.70      8.12 o 
   7  12   2      255.92      251.77      6.33 o 
   8  12   2       22.78       13.33      3.39 o 
   9  12   2       19.57       21.57      4.00 o 
  10  12   2      231.20      231.43      6.87 o 
  11  12   2       28.30       23.57      4.12 o 
  12  12   2       69.15       69.93      4.49 o 
 -10  13   2      106.45      106.11      8.48 o 
  -9  13   2        5.49        8.30      3.50 o 
  -8  13   2      138.14      144.74      5.56 o 
  -7  13   2       38.99       38.46      4.81 o 
  -6  13   2      505.06      518.23      8.95 o 
  -5  13   2       96.45      100.63      4.70 o 
  -4  13   2        3.44       11.58      3.35 o 
  -3  13   2      527.34      535.61      8.79 o 
  -2  13   2      128.37      118.75      4.45 o 
  -1  13   2        0.02        3.55      3.55 o 
   0  13   2        6.12       -3.88      5.15 o 
   1  13   2       21.05       12.84      3.79 o 
   2  13   2       81.24       80.72      5.08 o 
   3  13   2        3.36       -2.26      3.18 o 
   4  13   2       46.00       50.32      4.73 o 
   5  13   2        1.14       -2.12      4.30 o 
   6  13   2        7.04        7.47      3.34 o 
   7  13   2        0.01       -1.32      3.92 o 
   8  13   2        4.04        8.06      3.46 o 
   9  13   2      169.83      170.20      5.90 o 
  10  13   2        1.62        3.52      3.97 o 
  -8  14   2       42.88       48.35      4.47 o 
  -7  14   2       43.67       50.18      5.68 o 
  -6  14   2        0.48       -2.95      4.65 o 
  -5  14   2       26.74       14.93      3.75 o 
  -4  14   2        0.97       -2.29      3.42 o 
  -3  14   2       90.33       82.55      7.53 o 
  -2  14   2      373.13      385.06     10.02 o 
  -1  14   2      152.69      165.22     10.09 o 
   0  14   2      159.26      182.96     10.17 o 
   1  14   2      136.52      141.99      9.16 o 
   2  14   2       39.25       43.53     11.48 o 
   3  14   2      326.32      309.46     10.92 o 
   4  14   2        5.26       -1.97      5.62 o 
   5  14   2       57.18       62.02      4.52 o 
   6  14   2        2.40        0.55      3.56 o 
   7  14   2        7.47        8.26      3.78 o 
   8  14   2       15.38        8.40      6.41 o 
  -6  15   2       95.80       90.80      5.23 o 
  -5  15   2       28.57       22.03      4.45 o 
  -4  15   2        8.12        6.55      8.13 o 
  -3  15   2       23.43        6.33      7.46 o 
  -2  15   2      143.95      131.56      7.00 o 
  -1  15   2       13.11        8.49      3.86 o 
   0  15   2        0.25        4.06      3.85 o 
   1  15   2       37.90       32.85      7.85 o 
   2  15   2       34.15       27.03      5.21 o 
   3  15   2       47.75       46.43      6.56 o 
   4  15   2      138.72      133.28     10.02 o 
   5  15   2        0.05       -3.62      3.62 o 
   6  15   2       71.42       82.00      5.14 o 
 -17   0   3      872.25      898.90     24.68 o 
 -15   0   3       78.21       84.41      3.71 o 
 -13   0   3        0.49        3.55      2.72 o 
 -11   0   3      247.38      246.91      8.64 o 
  -9   0   3     1659.85     1890.19     20.80 o 
  -7   0   3     1726.27     1909.53     21.33 o 
  -5   0   3      688.18      960.42      9.92 o 
  -3   0   3    33111.75    32357.12    404.58 o 
  -1   0   3      990.03      818.07      8.84 o 
   1   0   3    19653.04    19100.65    209.74 o 
   3   0   3    23489.46    23898.37    231.74 o 
   5   0   3    14633.78    16402.61    157.35 o 
   7   0   3      560.69      714.15      6.96 o 
   9   0   3      219.14      123.35      2.96 o 
  11   0   3      191.00      153.80      3.68 o 
  13   0   3      695.69      691.11      7.96 o 
  15   0   3      128.40      122.17      3.70 o 
  17   0   3        7.41        1.01      2.72 o 
 -18   1   3        0.66       -2.00      2.00 o 
 -17   1   3        2.83       -1.87      1.87 o 
 -16   1   3       40.78       46.05      3.01 o 
 -15   1   3      211.13      208.62      4.53 o 
 -14   1   3      163.19      163.76      3.74 o 
 -13   1   3        1.33        1.43      1.61 o 
 -12   1   3      178.57      175.42      3.84 o 
 -11   1   3        6.11        9.93      1.72 o 
 -10   1   3      196.25      202.59      3.75 o 
  -9   1   3      497.04      484.56      5.25 o 
  -8   1   3       51.97       29.20      1.23 o 
  -7   1   3       73.03       96.33      2.39 o 
  -6   1   3     1408.44     1602.57     11.91 o 
  -5   1   3      162.74      157.72      2.14 o 
  -4   1   3      449.05      472.58      4.07 o 
  -3   1   3       36.39       37.87      1.11 o 
  -2   1   3    13272.24    13468.85     98.11 o 
  -1   1   3    13108.68    13161.62    109.61 o 
   0   1   3      310.02      270.78      3.10 o 
   1   1   3     1253.93     1245.36      9.82 o 
   2   1   3    14680.25    15088.93    103.28 o 
   3   1   3     7253.61     7394.63     53.64 o 
   4   1   3     1306.65     1376.35     11.21 o 
   5   1   3     2915.16     3126.76     21.39 o 
   6   1   3      977.08     1055.73      7.71 o 
   7   1   3       36.79       24.16      1.01 o 
   8   1   3     2711.17     2982.18     18.44 o 
   9   1   3      538.98      509.50      4.41 o 
  10   1   3     1048.44     1037.61     12.09 o 
  11   1   3      742.59      657.32      6.69 o 
  12   1   3       40.47       48.33      3.29 o 
  13   1   3      130.03      128.20      2.46 o 
  14   1   3       42.51       44.07      2.90 o 
  15   1   3      198.58      178.92      3.61 o 
  16   1   3       11.23        6.61      2.60 o 
  17   1   3       74.28       66.23      3.38 o 
  18   1   3      170.42      158.02      3.89 o 
 -18   2   3       68.85       61.82      7.05 o 
 -17   2   3        0.41       -1.32      2.88 o 
 -16   2   3        2.20       -0.39      2.78 o 
 -15   2   3       44.72       40.40      3.75 o 
 -14   2   3      117.36      127.11      4.96 o 
 -13   2   3        0.09        2.61      2.44 o 
 -12   2   3       11.01        6.43      2.05 o 
 -11   2   3        0.37       -1.80      1.80 o 
 -10   2   3      306.84      340.19      4.23 o 
  -9   2   3        0.89        1.90      1.27 o 
  -8   2   3       95.90       87.84      1.74 o 
  -7   2   3      304.08      328.03      3.13 o 
  -6   2   3      742.13      785.15      6.72 o 
  -5   2   3      144.22      166.45      1.90 o 
  -4   2   3     7886.16     8407.91     57.08 o 
  -3   2   3       16.78       18.70      0.76 o 
  -2   2   3      619.47      620.67      5.37 o 
  -1   2   3      563.12      526.28      4.70 o 
   0   2   3      279.30      336.18      3.72 o 
   1   2   3    12196.49    12310.39    102.01 o 
   2   2   3     4922.55     5101.40     45.85 o 
   3   2   3     1873.29     1881.81     13.29 o 
   4   2   3      133.89      126.73      1.53 o 
   5   2   3       66.20       76.95      1.76 o 
   6   2   3      771.85      907.75      6.43 o 
   7   2   3      401.11      413.74      3.87 o 
   8   2   3        0.28        2.23      0.91 o 
   9   2   3        0.34       -0.20      1.21 o 
  10   2   3      568.27      556.02      5.88 o 
  11   2   3      566.53      541.52      6.57 o 
  12   2   3       13.53       18.59      1.75 o 
  13   2   3      162.98      149.88      3.39 o 
  14   2   3       75.72       67.76      2.28 o 
  15   2   3      875.47      848.15      8.37 o 
  16   2   3        6.67        3.57      2.08 o 
  17   2   3       68.39       63.69      3.36 o 
  18   2   3      212.58      202.58      6.33 o 
 -18   3   3        7.35       10.40      3.97 o 
 -17   3   3       57.76       53.91      3.95 o 
 -16   3   3      149.38      145.88     17.20 o 
 -15   3   3      144.30      149.45      8.48 o 
 -14   3   3      268.38      277.59      6.98 o 
 -13   3   3       45.30       37.65      3.61 o 
 -12   3   3      269.99      258.61      5.06 o 
 -11   3   3       59.68       57.79      2.88 o 
 -10   3   3        4.35        5.96      1.75 o 
  -9   3   3      406.27      447.39      5.06 o 
  -8   3   3     1369.94     1290.90      9.91 o 
  -7   3   3      198.38      174.58      2.51 o 
  -6   3   3      121.68      113.12      1.83 o 
  -5   3   3     2025.30     2187.23     14.51 o 
  -4   3   3     1387.48     1495.78      9.18 o 
  -3   3   3      255.56      295.04      2.75 o 
  -2   3   3      784.59      750.96      5.42 o 
  -1   3   3     1768.64     1944.68     16.76 o 
   0   3   3    25089.36    25674.63    218.73 o 
   1   3   3      342.16      418.86      4.40 o 
   2   3   3     5497.90     5652.79     38.30 o 
   3   3   3      121.15      121.17      1.50 o 
   4   3   3      192.34      173.59      1.63 o 
   5   3   3      157.38      151.32      1.71 o 
   6   3   3      384.92      385.36      3.00 o 
   7   3   3      382.73      333.64      3.02 o 
   8   3   3     2840.79     2852.56     19.69 o 
   9   3   3       86.29      108.78      2.49 o 
  10   3   3      857.37      743.82      8.19 o 
  11   3   3       27.14       20.46      3.38 o 
  12   3   3       75.96       66.30      3.45 o 
  13   3   3       11.51       13.25      2.41 o 
  14   3   3      214.13      203.94      4.89 o 
  15   3   3       26.04       24.49      3.00 o 
  16   3   3        1.62        1.91      3.29 o 
  17   3   3        1.64        4.22      4.86 o 
  18   3   3        6.29       -1.12      4.11 o 
 -17   4   3      101.44      103.78      4.93 o 
 -16   4   3      145.73      153.36      6.47 o 
 -15   4   3      403.93      400.02      9.07 o 
 -14   4   3       49.92       52.03      4.21 o 
 -13   4   3      227.80      210.19      7.06 o 
 -12   4   3        1.22       -2.71      2.71 o 
 -11   4   3       89.96       99.52      4.67 o 
 -10   4   3       55.79       49.05      2.78 o 
  -9   4   3        5.57       14.35      1.73 o 
  -8   4   3     1873.34     1819.63     13.61 o 
  -7   4   3     1060.46     1120.52      8.38 o 
  -6   4   3      367.26      393.99      2.87 o 
  -5   4   3        0.15       -0.64      0.64 o 
  -4   4   3      624.53      651.16      4.38 o 
  -3   4   3     3050.06     3624.46     20.62 o 
  -2   4   3     1373.17     1539.65      9.58 o 
  -1   4   3      158.27      127.98      3.94 o 
   0   4   3       37.47       30.98      1.50 o 
   1   4   3      140.59      116.46      1.37 o 
   2   4   3     6180.70     6401.39     37.43 o 
   3   4   3       14.48       17.78      0.81 o 
   4   4   3     5428.37     5724.34     33.62 o 
   5   4   3        4.27        5.44      0.72 o 
   6   4   3        8.46        1.69      0.67 o 
   7   4   3     2304.60     2273.30     13.93 o 
   8   4   3     1700.71     1600.98     10.94 o 
   9   4   3      259.06      204.75      3.03 o 
  10   4   3        0.01       -1.04      1.51 o 
  11   4   3       66.57       69.80      4.12 o 
  12   4   3      373.43      346.97      6.70 o 
  13   4   3        1.85        0.63      2.43 o 
  14   4   3       23.35       24.31      3.29 o 
  15   4   3       29.49       33.02      3.66 o 
  16   4   3       10.75       10.83      3.31 o 
  17   4   3       23.18       21.62      4.49 o 
 -17   5   3       11.40        9.98      3.68 o 
 -16   5   3       45.99       41.25      4.06 o 
 -15   5   3       51.72       46.31      5.18 o 
 -14   5   3      167.09      165.28      7.43 o 
 -13   5   3       12.98       21.54      6.15 o 
 -12   5   3       32.91       30.80      4.51 o 
 -11   5   3      196.22      180.93      6.73 o 
 -10   5   3       41.03       26.39      2.08 o 
  -9   5   3      878.65      771.54      7.92 o 
  -8   5   3     2706.19     2677.52     20.66 o 
  -7   5   3      117.05       76.21      1.89 o 
  -6   5   3      283.27      271.34      2.82 o 
  -5   5   3      905.76      965.17      5.83 o 
  -4   5   3        7.62       16.63      0.86 o 
  -3   5   3      659.80      800.79      4.92 o 
  -2   5   3       97.47      109.87      1.48 o 
  -1   5   3     2870.20     3122.79     16.71 o 
   0   5   3     4744.98     5150.00     27.65 o 
   1   5   3      362.36      366.98      2.67 o 
   2   5   3       12.28        8.69      0.72 o 
   3   5   3      173.88      208.27      1.75 o 
   4   5   3      555.52      499.63      3.71 o 
   5   5   3       89.71       94.98      1.52 o 
   6   5   3     1095.23     1031.03      6.06 o 
   7   5   3      608.62      516.45      4.45 o 
   8   5   3      151.59      162.41      2.96 o 
   9   5   3        4.66        6.32      2.04 o 
  10   5   3       23.83       25.35      2.72 o 
  11   5   3       32.40       24.54      2.29 o 
  12   5   3      462.38      442.83      6.34 o 
  13   5   3       34.13       23.53      3.36 o 
  14   5   3      107.43       82.18      4.49 o 
  15   5   3       11.85        9.87      3.43 o 
  16   5   3      184.60      175.74      6.00 o 
  17   5   3       43.48       40.02      4.21 o 
 -17   6   3       15.24        4.06      3.80 o 
 -16   6   3        2.34       -1.94      3.48 o 
 -15   6   3      107.49      105.81      6.00 o 
 -14   6   3       12.41       10.14      4.10 o 
 -13   6   3       55.85       59.72      3.36 o 
 -12   6   3        3.29       -3.66      3.66 o 
 -11   6   3       53.66       56.79      3.40 o 
 -10   6   3       79.81       60.52      2.96 o 
  -9   6   3      921.52      864.35     10.05 o 
  -8   6   3      444.56      412.43      4.92 o 
  -7   6   3     1109.36     1056.34      8.20 o 
  -6   6   3      593.15      591.01      4.78 o 
  -5   6   3       82.82       69.69      1.55 o 
  -4   6   3      130.87      112.02      1.87 o 
  -3   6   3      330.32      348.95      3.01 o 
  -2   6   3       81.57       72.66      1.33 o 
  -1   6   3     1438.68     1432.90      8.04 o 
   0   6   3       23.99       25.64      1.03 o 
   1   6   3       50.11       43.67      1.09 o 
   2   6   3       96.12       98.80      1.57 o 
   3   6   3      547.84      507.75      3.61 o 
   4   6   3      167.66      138.55      1.95 o 
   5   6   3       29.04       29.47      1.19 o 
   6   6   3     4683.02     4689.10     28.57 o 
   7   6   3      733.31      710.79      5.69 o 
   8   6   3       41.42       39.03      1.90 o 
   9   6   3      410.85      407.15      4.71 o 
  10   6   3      879.86      924.74     10.80 o 
  11   6   3        8.55       10.60      2.50 o 
  12   6   3       46.68       42.52      3.20 o 
  13   6   3        1.45       -0.15      2.82 o 
  14   6   3        1.52        2.29      2.43 o 
  15   6   3       73.62       65.33      4.53 o 
  16   6   3       54.85       57.72      4.54 o 
  17   6   3      151.70      146.82      6.12 o 
 -16   7   3       17.86       13.59      4.73 o 
 -15   7   3       79.56       79.84      5.08 o 
 -14   7   3       17.84       16.25      3.22 o 
 -13   7   3        0.03       -2.61      2.61 o 
 -12   7   3      121.39      104.77      3.12 o 
 -11   7   3       55.61       56.54      2.49 o 
 -10   7   3      435.67      443.55      5.85 o 
  -9   7   3      107.31      103.62      3.10 o 
  -8   7   3      110.28      107.10      3.44 o 
  -7   7   3        5.31        3.22      1.70 o 
  -6   7   3       68.78       60.94      2.03 o 
  -5   7   3       96.75       50.85      3.24 o 
  -4   7   3     1624.02     1524.38     10.86 o 
  -3   7   3      342.25      303.44      3.00 o 
  -2   7   3      318.81      290.59      2.64 o 
  -1   7   3      717.19      780.50      5.29 o 
   0   7   3      311.26      312.30      2.93 o 
   1   7   3       10.10        5.14      0.95 o 
   2   7   3       45.07       48.91      1.24 o 
   3   7   3        2.63        0.99      0.87 o 
   4   7   3       20.68       15.19      1.19 o 
   5   7   3      270.35      249.76      3.41 o 
   6   7   3        0.01        0.43      1.36 o 
   7   7   3      107.01      115.67      3.30 o 
   8   7   3        0.03        0.24      1.65 o 
   9   7   3        4.76       -0.10      1.68 o 
  10   7   3       95.73      104.33      3.02 o 
  11   7   3      190.32      185.73      3.64 o 
  12   7   3      169.56      177.07      3.69 o 
  13   7   3       99.39      103.59      3.36 o 
  14   7   3      358.63      371.30      5.66 o 
  15   7   3        0.75        0.18      2.57 o 
  16   7   3        4.38       -3.34      3.76 o 
 -15   8   3      133.87      115.98      7.96 o 
 -14   8   3       14.72       10.83      2.58 o 
 -13   8   3      113.29      104.22      4.44 o 
 -12   8   3      247.23      235.97      5.49 o 
 -11   8   3       49.47       51.95      2.80 o 
 -10   8   3      382.11      404.03      5.95 o 
  -9   8   3       29.71       20.22      2.39 o 
  -8   8   3        0.79        1.05      2.12 o 
  -7   8   3       22.63       29.03      2.34 o 
  -6   8   3      184.76      195.57      3.45 o 
  -5   8   3      644.68      640.86      6.45 o 
  -4   8   3        2.51       -1.54      1.54 o 
  -3   8   3      330.69      306.66      3.54 o 
  -2   8   3      540.06      511.48      4.20 o 
  -1   8   3      481.89      412.28      3.65 o 
   0   8   3      325.45      340.54      3.33 o 
   1   8   3      164.39      170.50      2.30 o 
   2   8   3       69.57       77.64      1.61 o 
   3   8   3      955.75      923.35      6.38 o 
   4   8   3       66.31       76.01      2.49 o 
   5   8   3      359.56      298.48      4.14 o 
   6   8   3       18.84       20.43      1.79 o 
   7   8   3      169.63      182.68      3.53 o 
   8   8   3      176.46      143.37      3.49 o 
   9   8   3      603.07      613.17      7.09 o 
  10   8   3        0.69       -1.09      1.99 o 
  11   8   3       34.02       32.71      2.46 o 
  12   8   3       16.70       18.58      2.34 o 
  13   8   3      167.07      161.88      4.24 o 
  14   8   3      229.81      248.16      7.02 o 
  15   8   3      222.38      238.28      4.92 o 
 -15   9   3      134.09      134.54      4.56 o 
 -14   9   3       14.02       15.79      4.65 o 
 -13   9   3        0.23       -2.43      2.43 o 
 -12   9   3        6.84        7.91      2.57 o 
 -11   9   3       52.88       53.94      3.10 o 
 -10   9   3        3.68       -0.12      2.43 o 
  -9   9   3       24.77       22.32      2.67 o 
  -8   9   3       12.43       21.37      2.55 o 
  -7   9   3       11.61       18.19      2.44 o 
  -6   9   3      102.45      113.39      3.60 o 
  -5   9   3      295.68      285.60      4.95 o 
  -4   9   3      224.33      236.84      4.68 o 
  -3   9   3      146.82      142.62      3.47 o 
  -2   9   3       77.74       65.09      2.70 o 
  -1   9   3      476.93      463.44      4.39 o 
   0   9   3      129.72      115.90      2.42 o 
   1   9   3        1.42        0.94      1.33 o 
   2   9   3       67.55       67.28      2.15 o 
   3   9   3       26.51       16.76      1.76 o 
   4   9   3        3.23       -2.61      2.61 o 
   5   9   3      487.85      468.31      6.53 o 
   6   9   3       51.91       47.00      2.75 o 
   7   9   3      303.94      305.04      5.36 o 
   8   9   3        6.43       10.32      2.65 o 
   9   9   3       18.51       14.14      2.50 o 
  10   9   3        0.49        4.01      2.52 o 
  11   9   3        0.00       -2.53      2.53 o 
  12   9   3       14.21       12.51      2.70 o 
  13   9   3       53.03       43.91      3.10 o 
  14   9   3       50.07       51.65      4.00 o 
  15   9   3       46.83       57.53      5.44 o 
 -14  10   3        5.53        0.57      2.96 o 
 -13  10   3       26.96       28.03      3.06 o 
 -12  10   3      194.51      212.20      5.09 o 
 -11  10   3        0.01        4.92      2.90 o 
 -10  10   3       56.43       42.15      3.52 o 
  -9  10   3       23.86       20.56      3.11 o 
  -8  10   3      349.27      340.83      6.55 o 
  -7  10   3        0.30       -1.39      2.35 o 
  -6  10   3        2.42        4.34      2.37 o 
  -5  10   3       35.07       34.59      3.05 o 
  -4  10   3      563.57      530.09      7.89 o 
  -3  10   3       88.81       80.27      3.21 o 
  -2  10   3      226.08      223.20      4.23 o 
  -1  10   3       40.52       30.09      2.03 o 
   0  10   3       75.08       86.42      2.54 o 
   1  10   3       27.47       18.69      1.88 o 
   2  10   3      424.15      425.46      5.22 o 
   3  10   3       91.45       90.92      2.92 o 
   4  10   3       46.39       54.39      5.14 o 
   5  10   3      130.34      120.77      4.35 o 
   6  10   3      129.71      133.29      7.17 o 
   7  10   3      406.29      413.41      6.49 o 
   8  10   3      271.73      268.44      5.40 o 
   9  10   3       37.13       35.66      3.41 o 
  10  10   3       42.12       29.61      3.23 o 
  11  10   3        8.04        7.60      3.06 o 
  12  10   3        0.21        2.58      2.94 o 
  13  10   3       23.99       20.82      3.28 o 
  14  10   3       26.59       24.51      3.42 o 
 -13  11   3        7.62        7.24      3.78 o 
 -12  11   3       60.67       65.05      4.22 o 
 -11  11   3       31.15       30.43      3.75 o 
 -10  11   3       52.02       58.21      3.88 o 
  -9  11   3        1.53       -2.93      2.93 o 
  -8  11   3      108.36      115.04      4.23 o 
  -7  11   3      136.83      139.25      5.36 o 
  -6  11   3       30.99       35.53      3.34 o 
  -5  11   3      180.44      163.09      6.74 o 
  -4  11   3       78.09       81.66      4.20 o 
  -3  11   3       18.32       12.09      2.83 o 
  -2  11   3      314.42      299.98      4.57 o 
  -1  11   3       78.94       84.55      2.76 o 
   0  11   3        7.72       -0.42      2.02 o 
   1  11   3       14.08        6.86      2.01 o 
   2  11   3      596.32      543.68      6.26 o 
   3  11   3      243.93      257.19      6.17 o 
   4  11   3      202.32      191.95      5.24 o 
   5  11   3        7.50        9.42      2.88 o 
   6  11   3       65.14       78.64      4.01 o 
   7  11   3       23.97       21.35      3.21 o 
   8  11   3       23.51       32.21      3.25 o 
   9  11   3       30.32       32.21      4.59 o 
  10  11   3        0.07       -3.11      3.11 o 
  11  11   3       23.75       19.45      3.45 o 
  12  11   3      116.04      122.65      5.00 o 
  13  11   3       27.32       38.87      5.61 o 
 -12  12   3       37.41       37.64      5.28 o 
 -11  12   3        5.31        4.13      4.07 o 
 -10  12   3       62.74       68.08      4.75 o 
  -9  12   3      313.21      324.21      8.04 o 
  -8  12   3       56.20       57.08      4.11 o 
  -7  12   3      317.63      316.60      6.87 o 
  -6  12   3       21.87       22.16      5.48 o 
  -5  12   3       65.50       73.70      4.13 o 
  -4  12   3        0.02       -2.81      2.81 o 
  -3  12   3      361.48      370.21      5.84 o 
  -2  12   3       26.87       25.11      2.69 o 
  -1  12   3      897.95      898.43      9.22 o 
   0  12   3       27.84       18.20      6.65 o 
   1  12   3      377.89      385.26      8.64 o 
   2  12   3       84.97       95.50      3.37 o 
   3  12   3       35.41       33.10      2.72 o 
   4  12   3       34.86       26.43      3.43 o 
   5  12   3       58.96       52.35      3.80 o 
   6  12   3        7.48       17.87      3.86 o 
   7  12   3       30.84       32.36      4.11 o 
   8  12   3       76.99       78.69      5.39 o 
   9  12   3       88.82       86.49      6.29 o 
  10  12   3        4.12        3.24      3.70 o 
  11  12   3       26.38       37.05      4.39 o 
  12  12   3       11.66       14.95      6.46 o 
 -10  13   3       43.41       50.16      4.79 o 
  -9  13   3       53.32       61.92      4.42 o 
  -8  13   3        1.37        5.72      3.51 o 
  -7  13   3        6.89       15.35      3.62 o 
  -6  13   3       53.69       55.20      4.20 o 
  -5  13   3        0.87       -2.36      3.21 o 
  -4  13   3      220.97      237.24      7.06 o 
  -3  13   3        7.52        7.98      3.64 o 
  -2  13   3       74.49       70.61      3.76 o 
  -1  13   3       46.97       48.06      6.80 o 
   0  13   3      184.94      194.67      5.38 o 
   1  13   3       17.12       21.37      3.14 o 
   2  13   3      633.36      652.18      8.58 o 
   3  13   3        5.95        1.31      4.54 o 
   4  13   3      304.05      326.05      7.12 o 
   5  13   3      206.63      191.93      5.97 o 
   6  13   3      130.75      142.69      5.49 o 
   7  13   3        9.33        4.81      4.48 o 
   8  13   3      175.44      184.99      5.95 o 
   9  13   3        0.08        5.52      3.49 o 
  10  13   3       51.48       47.89      4.92 o 
  -8  14   3        8.98        1.21      4.04 o 
  -7  14   3       13.30        6.45      3.73 o 
  -6  14   3       15.37       12.74      3.65 o 
  -5  14   3        5.97        3.70      3.48 o 
  -4  14   3      161.26      151.01      8.84 o 
  -3  14   3       44.26       36.49     13.13 o 
  -2  14   3      155.16      152.99      5.59 o 
  -1  14   3       80.62       76.04      8.19 o 
   0  14   3      665.68      692.48     12.28 o 
   1  14   3       80.50       92.97      9.55 o 
   2  14   3      263.27      258.55     10.99 o 
   3  14   3       36.66       37.64      9.36 o 
   4  14   3        7.38        6.20      5.69 o 
   5  14   3      165.79      176.19      6.04 o 
   6  14   3       64.56       61.95      4.64 o 
   7  14   3      111.47      115.59      5.43 o 
   8  14   3        1.25       -0.10      3.99 o 
  -6  15   3       86.25       88.94     11.85 o 
  -5  15   3       21.21       12.91      4.29 o 
  -4  15   3        1.77       -0.90      4.74 o 
  -3  15   3      118.10      115.50      9.32 o 
  -2  15   3       52.65       55.01      7.23 o 
  -1  15   3       70.35       77.78      5.07 o 
   0  15   3       49.84       55.96      9.13 o 
   1  15   3      124.50      121.52      6.78 o 
   2  15   3        0.32       -3.28      5.23 o 
   3  15   3       90.81       97.02     10.21 o 
   4  15   3        6.68        3.97      4.17 o 
   5  15   3       45.74       43.77      4.41 o 
   6  15   3      259.59      276.49      7.30 o 
 -18   0   4       33.77       26.79      3.19 o 
 -16   0   4      204.27      240.30      6.42 o 
 -14   0   4      100.22       84.75      7.92 o 
 -12   0   4      536.44      479.07      9.83 o 
 -10   0   4      200.56      179.50      4.76 o 
  -8   0   4       66.62      123.59      3.04 o 
  -6   0   4      814.63      859.25      8.27 o 
  -4   0   4      504.35      604.80      7.22 o 
  -2   0   4    54063.18    49490.32    487.38 o 
   0   0   4    17837.84    16102.55    643.63 o 
   2   0   4    12693.98    13255.64    128.40 o 
   4   0   4    14258.98    15145.96    131.74 o 
   6   0   4     4649.38     5130.75     41.33 o 
   8   0   4     6628.27     6961.48     55.10 o 
  10   0   4     3824.72     3961.01     48.17 o 
  12   0   4      747.39      724.50      9.64 o 
  14   0   4        0.65       -1.94      1.94 o 
  16   0   4      497.90      474.21     10.39 o 
  18   0   4       28.94       18.79      3.11 o 
 -18   1   4       24.29       17.10      2.23 o 
 -17   1   4        7.22        2.34      2.17 o 
 -16   1   4       59.64       57.37      3.29 o 
 -15   1   4       74.55       82.14      3.46 o 
 -14   1   4       64.72       67.79      2.77 o 
 -13   1   4        2.80        2.39      2.19 o 
 -12   1   4       78.05       74.80      7.24 o 
 -11   1   4       37.84       41.97      3.50 o 
 -10   1   4      324.06      285.17      3.63 o 
  -9   1   4      116.68      128.70      2.67 o 
  -8   1   4     1219.89     1082.02      9.06 o 
  -7   1   4       36.29       36.06      1.24 o 
  -6   1   4       56.35       32.80      0.88 o 
  -5   1   4      178.39      222.37      2.20 o 
  -4   1   4      323.06      325.33      2.65 o 
  -3   1   4     1735.42     1801.57     12.71 o 
  -2   1   4      804.04      839.81      6.47 o 
  -1   1   4      934.89      966.02      8.51 o 
   0   1   4     3014.95     3288.20     29.78 o 
   1   1   4        1.60        4.18      0.49 o 
   2   1   4     1670.15     1655.38     10.54 o 
   3   1   4      538.71      508.72      3.67 o 
   4   1   4       14.03       16.65      0.62 o 
   5   1   4      112.31      107.53      2.06 o 
   6   1   4       62.54       64.02      1.11 o 
   7   1   4       17.23       24.78      1.08 o 
   8   1   4       16.72       20.48      0.73 o 
   9   1   4     1034.41      979.53      7.63 o 
  10   1   4        1.97        2.09      1.49 o 
  11   1   4      615.44      594.15      6.04 o 
  12   1   4      585.36      534.50      5.32 o 
  13   1   4      399.11      407.54      4.92 o 
  14   1   4       94.40       87.37      2.49 o 
  15   1   4      648.25      615.06      7.14 o 
  16   1   4       28.78       30.27      1.98 o 
  17   1   4        0.08       -1.77      1.77 o 
  18   1   4        9.70        7.84      2.23 o 
 -18   2   4        6.14       -1.65      3.40 o 
 -17   2   4       46.08       47.53      8.38 o 
 -16   2   4      304.01      317.04      7.52 o 
 -15   2   4      265.79      272.86      7.07 o 
 -14   2   4       30.92       30.83      5.59 o 
 -13   2   4       99.48       90.09      4.68 o 
 -12   2   4       41.61       38.83      2.77 o 
 -11   2   4       49.20       43.64      2.46 o 
 -10   2   4      466.48      460.05      5.18 o 
  -9   2   4      537.40      443.52      4.84 o 
  -8   2   4      150.98      147.01      2.43 o 
  -7   2   4      170.78      223.15      2.45 o 
  -6   2   4        5.46        3.94      0.88 o 
  -5   2   4        6.98       11.14      0.72 o 
  -4   2   4      196.46      214.77      3.44 o 
  -3   2   4     4603.06     4739.65     32.65 o 
  -2   2   4     4726.35     4909.72     38.04 o 
  -1   2   4     7094.26     7526.30     58.02 o 
   0   2   4     6381.84     6797.84     61.01 o 
   1   2   4     4520.98     4633.67     38.76 o 
   2   2   4       70.33       62.24      1.22 o 
   3   2   4      771.08      801.49      5.89 o 
   4   2   4     1367.12     1468.70      9.47 o 
   5   2   4      755.95      811.05      5.08 o 
   6   2   4     2522.05     2835.60     17.66 o 
   7   2   4     1883.33     2104.70     13.95 o 
   8   2   4        1.84       -0.75      0.94 o 
   9   2   4      529.23      529.42      5.28 o 
  10   2   4       14.59       23.12      1.67 o 
  11   2   4       17.13       15.33      1.64 o 
  12   2   4        0.00        0.80      1.81 o 
  13   2   4      200.23      199.82      3.10 o 
  14   2   4        4.37        6.43      1.61 o 
  15   2   4       94.33       99.10      5.80 o 
  16   2   4        0.47       -1.78      1.78 o 
  17   2   4        0.26       -0.67      2.17 o 
  18   2   4       59.31       50.12      3.51 o 
 -18   3   4        0.66       -2.90      4.93 o 
 -17   3   4        5.60       -3.11      4.67 o 
 -16   3   4       66.14       60.85      4.62 o 
 -15   3   4      124.84      125.36      6.64 o 
 -14   3   4      103.45       95.96      4.77 o 
 -13   3   4       11.79        5.45      3.06 o 
 -12   3   4       37.75       39.34      2.76 o 
 -11   3   4       43.98       30.22      2.49 o 
 -10   3   4       74.27       87.52      2.70 o 
  -9   3   4        0.45       -1.43      1.43 o 
  -8   3   4      579.95      536.17      4.79 o 
  -7   3   4      125.63      101.97      2.07 o 
  -6   3   4       35.17       45.84      1.13 o 
  -5   3   4       38.48       32.52      0.82 o 
  -4   3   4       74.09       85.72      1.15 o 
  -3   3   4     1147.58     1241.22      8.15 o 
  -2   3   4     4279.09     4511.21     29.24 o 
  -1   3   4     4256.34     4743.21     39.53 o 
   0   3   4      441.95      468.75      4.78 o 
   1   3   4       17.08       10.66      1.06 o 
   2   3   4      306.79      331.03      3.12 o 
   3   3   4      384.48      394.49      4.22 o 
   4   3   4       54.10       56.47      1.19 o 
   5   3   4      336.28      417.85      2.68 o 
   6   3   4       42.97       47.72      1.02 o 
   7   3   4      264.33      246.43      2.33 o 
   8   3   4       73.45       81.52      2.05 o 
   9   3   4       17.76       20.26      1.56 o 
  10   3   4      648.37      620.53      7.27 o 
  11   3   4       29.15       16.42      2.31 o 
  12   3   4        7.49        5.80      1.45 o 
  13   3   4      112.13      101.36      3.93 o 
  14   3   4       41.01       33.00      3.75 o 
  15   3   4      100.00      101.69      6.52 o 
  16   3   4      481.21      479.00     14.41 o 
  17   3   4      225.95      239.11      6.92 o 
  18   3   4       12.14        4.56      6.08 o 
 -17   4   4       22.90       23.87      3.71 o 
 -16   4   4        1.35        1.01      3.66 o 
 -15   4   4       34.56       31.30      5.71 o 
 -14   4   4      125.90      125.17      6.34 o 
 -13   4   4      167.57      176.10      5.98 o 
 -12   4   4       15.13       10.11      3.26 o 
 -11   4   4      252.18      284.25      5.85 o 
 -10   4   4      203.56      164.91      4.33 o 
  -9   4   4      368.68      286.93      4.15 o 
  -8   4   4      401.76      358.12      3.82 o 
  -7   4   4      266.23      242.73      2.82 o 
  -6   4   4       34.88       43.15      0.92 o 
  -5   4   4     1863.65     2100.21     12.49 o 
  -4   4   4      609.65      751.46      4.74 o 
  -3   4   4     2041.57     2195.63     12.78 o 
  -2   4   4       26.19       40.11      1.02 o 
  -1   4   4     1574.16     1723.28      9.85 o 
   0   4   4     1825.82     2038.22     14.74 o 
   1   4   4     1750.00     1869.39     10.91 o 
   2   4   4     3648.85     4188.96     22.94 o 
   3   4   4        1.25        2.31      0.65 o 
   4   4   4     1901.92     2027.08     11.94 o 
   5   4   4     2688.52     2862.31     15.66 o 
   6   4   4       42.79       56.68      1.13 o 
   7   4   4      279.20      294.31      2.50 o 
   8   4   4      185.87      219.92      2.37 o 
   9   4   4     1097.35     1070.50      9.21 o 
  10   4   4      267.15      293.17      4.05 o 
  11   4   4      148.12      141.02      4.19 o 
  12   4   4       70.92       64.75      2.40 o 
  13   4   4       12.93       14.56      2.07 o 
  14   4   4       24.88       25.88      3.20 o 
  15   4   4      445.13      459.96     10.37 o 
  16   4   4        7.39        6.21      3.22 o 
  17   4   4       14.70       16.72      3.55 o 
 -17   5   4       35.52       29.17      4.10 o 
 -16   5   4      212.59      209.22      7.36 o 
 -15   5   4       17.64       23.04      4.15 o 
 -14   5   4       10.75       10.94      7.83 o 
 -13   5   4      171.32      180.31      6.47 o 
 -12   5   4      203.18      183.60      6.16 o 
 -11   5   4      103.97       97.45      3.27 o 
 -10   5   4       10.35        6.40      1.45 o 
  -9   5   4      508.54      482.30      5.82 o 
  -8   5   4        0.18        0.21      1.29 o 
  -7   5   4     1130.95     1119.65      8.48 o 
  -6   5   4      522.01      524.76      3.73 o 
  -5   5   4       30.49       26.59      0.93 o 
  -4   5   4     1394.39     1454.05      8.56 o 
  -3   5   4      727.92      722.06      4.40 o 
  -2   5   4     1078.98     1231.31      7.38 o 
  -1   5   4      249.08      263.92      2.31 o 
   0   5   4     4583.37     4873.20     26.23 o 
   1   5   4        2.68        4.85      0.70 o 
   2   5   4      948.93     1066.84      6.48 o 
   3   5   4       28.57       59.53      1.08 o 
   4   5   4       92.15       80.10      1.33 o 
   5   5   4      641.56      625.92      4.16 o 
   6   5   4     1644.81     1681.34      9.40 o 
   7   5   4      562.01      544.45      4.65 o 
   8   5   4      780.43      814.78      7.14 o 
   9   5   4        2.92        7.48      1.74 o 
  10   5   4      575.40      563.87      6.68 o 
  11   5   4       85.78       82.30      2.78 o 
  12   5   4      465.03      447.14      6.52 o 
  13   5   4       31.97       36.47      2.52 o 
  14   5   4       20.00       19.61      4.24 o 
  15   5   4       85.40       75.46      6.36 o 
  16   5   4        8.98        5.22      4.02 o 
  17   5   4       25.09       22.68      3.84 o 
 -17   6   4        0.19       -3.91      3.91 o 
 -16   6   4       30.79       26.75      4.06 o 
 -15   6   4       13.52       21.56      4.45 o 
 -14   6   4      111.33      122.95      6.17 o 
 -13   6   4      429.64      423.34      8.92 o 
 -12   6   4       16.58       11.81      2.55 o 
 -11   6   4        8.97        4.09      2.25 o 
 -10   6   4       69.39       58.43      2.87 o 
  -9   6   4       90.50       84.96      4.93 o 
  -8   6   4     2449.94     2419.68     19.83 o 
  -7   6   4       18.87       15.65      1.94 o 
  -6   6   4      197.80      169.98      3.09 o 
  -5   6   4      293.20      289.09      2.84 o 
  -4   6   4      199.28      196.91      2.56 o 
  -3   6   4      100.77       85.13      1.60 o 
  -2   6   4       91.50       88.78      1.44 o 
  -1   6   4      956.36      964.60      5.76 o 
   0   6   4      207.74      196.89      2.11 o 
   1   6   4       38.05       36.31      1.13 o 
   2   6   4       68.08      119.74      1.47 o 
   3   6   4        0.17       -0.71      0.71 o 
   4   6   4      195.16      199.68      2.23 o 
   5   6   4      616.20      617.87      4.52 o 
   6   6   4      407.14      384.34      3.37 o 
   7   6   4       12.45        9.98      1.16 o 
   8   6   4       63.92       56.07      1.91 o 
   9   6   4       34.97       25.75      1.60 o 
  10   6   4        1.01        4.44      2.04 o 
  11   6   4      511.69      534.32      6.95 o 
  12   6   4       10.10       11.30      2.36 o 
  13   6   4      205.04      204.58      4.77 o 
  14   6   4       21.33       23.22      2.98 o 
  15   6   4       31.17       31.76      4.06 o 
  16   6   4      118.58      114.96     10.31 o 
 -16   7   4      284.98      293.89      7.83 o 
 -15   7   4       27.21       27.66      4.99 o 
 -14   7   4       55.81       54.72      3.67 o 
 -13   7   4       20.15       20.16      3.18 o 
 -12   7   4        1.87        0.37      1.97 o 
 -11   7   4       31.26       31.01      4.40 o 
 -10   7   4      159.49      154.99      3.55 o 
  -9   7   4       21.12       15.56      2.43 o 
  -8   7   4       80.44       63.40      2.57 o 
  -7   7   4        3.42        0.71      1.68 o 
  -6   7   4       95.82       78.59      2.30 o 
  -5   7   4      723.38      685.14      6.24 o 
  -4   7   4       89.56       76.77      1.94 o 
  -3   7   4      314.60      285.12      2.89 o 
  -2   7   4       60.55       80.17      1.56 o 
  -1   7   4      198.71      216.91      2.82 o 
   0   7   4      400.37      454.71      3.80 o 
   1   7   4      410.16      417.26      3.47 o 
   2   7   4        2.35       -0.31      0.83 o 
   3   7   4      591.17      573.06      3.79 o 
   4   7   4      836.52      788.80      5.59 o 
   5   7   4     3065.81     3055.65     19.81 o 
   6   7   4     1029.77     1067.11      8.39 o 
   7   7   4      105.25       93.47      2.24 o 
   8   7   4      277.94      276.71      4.20 o 
   9   7   4      147.23      148.20      3.25 o 
  10   7   4        0.24        0.55      1.82 o 
  11   7   4      137.74      147.33      3.42 o 
  12   7   4      366.80      358.40      5.10 o 
  13   7   4       10.23       11.23      1.89 o 
  14   7   4       21.51       34.97      2.54 o 
  15   7   4       22.85       23.25      4.30 o 
  16   7   4        0.36        3.23      2.60 o 
 -15   8   4      233.99      225.47      5.70 o 
 -14   8   4      111.91       98.67      3.62 o 
 -13   8   4       63.01       65.10      3.42 o 
 -12   8   4       12.08        5.27      2.38 o 
 -11   8   4      190.62      196.43      4.32 o 
 -10   8   4       13.45        5.35      2.68 o 
  -9   8   4       21.20       13.11      2.24 o 
  -8   8   4      151.25      148.95      3.73 o 
  -7   8   4      164.45      180.15      3.63 o 
  -6   8   4      150.43      137.73      3.06 o 
  -5   8   4      295.65      274.45      3.92 o 
  -4   8   4       21.24       15.42      1.75 o 
  -3   8   4      908.70      995.45      7.36 o 
  -2   8   4     1729.68     1620.11     10.19 o 
  -1   8   4      871.97      785.98      6.02 o 
   0   8   4      748.75      866.53      5.75 o 
   1   8   4      122.30      138.11      2.15 o 
   2   8   4       95.55       71.44      1.60 o 
   3   8   4       14.10        8.43      1.21 o 
   4   8   4      131.84      111.18      2.75 o 
   5   8   4        0.72       -0.05      1.55 o 
   6   8   4      434.68      451.90      5.00 o 
   7   8   4        5.47        5.38      1.79 o 
   8   8   4        0.35       -1.95      1.95 o 
   9   8   4       71.00       70.90      2.84 o 
  10   8   4      175.63      171.93      3.85 o 
  11   8   4       30.31       32.83      2.50 o 
  12   8   4       60.46       56.14      2.78 o 
  13   8   4       26.38       24.71      5.02 o 
  14   8   4        4.50       -1.51      3.02 o 
  15   8   4      233.11      251.56      4.99 o 
 -15   9   4      225.59      229.72      5.49 o 
 -14   9   4      325.33      328.54      9.51 o 
 -13   9   4       27.02       27.80      3.03 o 
 -12   9   4       26.42       25.32      2.82 o 
 -11   9   4        6.15        8.44      2.72 o 
 -10   9   4       64.60       55.01      3.16 o 
  -9   9   4      217.52      229.24      5.70 o 
  -8   9   4      745.56      764.73      9.89 o 
  -7   9   4      448.67      452.81      6.49 o 
  -6   9   4        2.06        0.43      2.10 o 
  -5   9   4      246.28      209.74      4.48 o 
  -4   9   4      224.80      188.07      4.13 o 
  -3   9   4        0.65       -0.21      1.67 o 
  -2   9   4       46.98       62.68      2.17 o 
  -1   9   4      439.97      384.48      3.94 o 
   0   9   4      146.80      139.61      2.70 o 
   1   9   4      548.76      501.06      4.58 o 
   2   9   4        6.58        1.05      1.45 o 
   3   9   4        0.69       -0.72      1.55 o 
   4   9   4      606.72      556.54      7.18 o 
   5   9   4      367.81      340.14      5.44 o 
   6   9   4       18.79       15.00      2.35 o 
   7   9   4        3.97       -1.52      2.18 o 
   8   9   4      363.82      369.52      5.86 o 
   9   9   4        0.93       -0.56      2.31 o 
  10   9   4      163.44      153.85      4.02 o 
  11   9   4        0.76       -1.19      3.11 o 
  12   9   4       64.40       63.48      3.38 o 
  13   9   4        0.00       -2.44      2.44 o 
  14   9   4        3.18        4.66      3.73 o 
  15   9   4       74.90       79.57      3.90 o 
 -14  10   4        1.77       -1.48      3.04 o 
 -13  10   4       29.78       37.41      3.29 o 
 -12  10   4        0.91       -2.62      2.62 o 
 -11  10   4       72.90       70.82      3.84 o 
 -10  10   4       14.47       17.33      4.72 o 
  -9  10   4        2.64       -2.75      2.75 o 
  -8  10   4       60.28       71.64      4.94 o 
  -7  10   4      524.50      500.48      7.21 o 
  -6  10   4       47.99       44.78      2.97 o 
  -5  10   4      931.13      944.74     14.73 o 
  -4  10   4        0.52       -1.29      2.43 o 
  -3  10   4       20.02       17.37      2.15 o 
  -2  10   4      511.83      471.69      6.05 o 
  -1  10   4       42.46       37.57      2.13 o 
   0  10   4       96.42       86.50      2.70 o 
   1  10   4        0.46       -1.72      1.72 o 
   2  10   4        0.00       -1.74      1.74 o 
   3  10   4       74.33       76.81      2.80 o 
   4  10   4       54.13       43.37      3.09 o 
   5  10   4        0.52        1.15      2.75 o 
   6  10   4      379.58      373.92      6.09 o 
   7  10   4        4.15        9.29      2.56 o 
   8  10   4       59.51       55.56      4.00 o 
   9  10   4      228.53      224.81      5.46 o 
  10  10   4       14.15        8.24      2.93 o 
  11  10   4       60.65       52.09      3.91 o 
  12  10   4      213.23      221.00      7.33 o 
  13  10   4        0.81       -0.16      2.96 o 
  14  10   4       59.61       54.94      3.84 o 
 -13  11   4       31.22       30.29      3.55 o 
 -12  11   4        1.12       -2.99      2.99 o 
 -11  11   4       56.92       54.31      3.95 o 
 -10  11   4        5.43        1.97      3.01 o 
  -9  11   4       19.89       15.14      3.17 o 
  -8  11   4       15.67       10.03      2.80 o 
  -7  11   4      198.76      229.19      5.68 o 
  -6  11   4        3.07       -0.16      2.79 o 
  -5  11   4       55.06       61.55      3.67 o 
  -4  11   4       71.42       66.59      4.03 o 
  -3  11   4       78.32       75.42      3.05 o 
  -2  11   4      151.12      150.56      3.77 o 
  -1  11   4      198.33      193.98      4.18 o 
   0  11   4        2.20       -1.81      2.59 o 
   1  11   4        0.28       -1.89      1.89 o 
   2  11   4       47.49       37.84      3.36 o 
   3  11   4        0.67        1.67      1.96 o 
   4  11   4        1.87       -2.14      2.71 o 
   5  11   4       33.70       24.91      3.15 o 
   6  11   4     1021.04     1034.84     12.84 o 
   7  11   4       73.38       71.54      4.01 o 
   8  11   4      312.75      302.71      7.82 o 
   9  11   4       17.42       21.30      3.80 o 
  10  11   4       48.46       49.44      3.84 o 
  11  11   4       59.16       60.31      4.14 o 
  12  11   4      301.93      330.36      8.76 o 
  13  11   4       68.31       73.14      4.39 o 
 -12  12   4       22.59       30.08      3.83 o 
 -11  12   4       11.20       14.60      5.12 o 
 -10  12   4       53.22       48.87      6.14 o 
  -9  12   4      206.05      215.05      6.57 o 
  -8  12   4       97.80       95.90      5.15 o 
  -7  12   4        4.32       15.61      3.36 o 
  -6  12   4        0.10        0.72      3.15 o 
  -5  12   4       21.97       18.47      3.40 o 
  -4  12   4       53.24       50.74      3.91 o 
  -3  12   4       11.12       14.71      2.75 o 
  -2  12   4        0.05       -2.18      2.26 o 
  -1  12   4      493.46      489.03      7.11 o 
   0  12   4       82.52       76.98      5.44 o 
   1  12   4        0.06       -2.46      2.46 o 
   2  12   4       31.22       28.17      2.54 o 
   3  12   4      152.69      130.26      3.89 o 
   4  12   4      328.08      345.15      6.91 o 
   5  12   4      194.98      208.41      5.74 o 
   6  12   4      348.22      340.82      7.15 o 
   7  12   4      336.46      362.96      8.17 o 
   8  12   4       39.69       35.80      3.99 o 
   9  12   4        7.38       -2.25      4.02 o 
  10  12   4       22.13       22.05      4.09 o 
  11  12   4       78.46       96.78      5.36 o 
  12  12   4       23.31       42.32      6.73 o 
 -10  13   4        0.44        5.44      3.94 o 
  -9  13   4        5.80        7.14      3.61 o 
  -8  13   4        0.03       -0.45      3.46 o 
  -7  13   4       68.33       73.80      4.57 o 
  -6  13   4        9.02        1.67      3.27 o 
  -5  13   4        0.03       -3.27      3.27 o 
  -4  13   4      159.78      170.54      5.62 o 
  -3  13   4      202.93      217.09      6.02 o 
  -2  13   4      154.40      163.15      5.04 o 
  -1  13   4      438.02      441.21     13.45 o 
   0  13   4      404.81      391.36      9.09 o 
   1  13   4       42.45       34.34      3.57 o 
   2  13   4      114.93      104.41      5.01 o 
   3  13   4      399.66      383.10      7.57 o 
   4  13   4        3.64       -0.46      3.25 o 
   5  13   4      296.37      319.43      8.28 o 
   6  13   4       13.19       12.21      3.57 o 
   7  13   4        2.91        0.82      6.71 o 
   8  13   4       19.09       32.43      4.81 o 
   9  13   4      253.31      266.24      9.45 o 
  10  13   4       48.20       52.53      4.88 o 
  -8  14   4      141.22      135.61      5.73 o 
  -7  14   4       66.11       61.69      4.58 o 
  -6  14   4       42.45       44.00      6.12 o 
  -5  14   4       10.31       -0.53      3.47 o 
  -4  14   4        4.03       -3.58      3.58 o 
  -3  14   4        8.67        0.28     13.90 o 
  -2  14   4      119.83      113.06      5.12 o 
  -1  14   4       41.50       52.60     10.68 o 
   0  14   4       54.05       62.79      4.92 o 
   1  14   4      372.37      375.14      8.19 o 
   2  14   4       42.65       42.50      7.92 o 
   3  14   4       24.18        3.61     10.22 o 
   4  14   4       24.39       20.27      4.46 o 
   5  14   4        0.06       -3.44      3.44 o 
   6  14   4       17.36       10.60      4.16 o 
   7  14   4       99.64      108.27      5.38 o 
   8  14   4      205.00      221.03      8.50 o 
  -6  15   4        0.02       -8.20      8.22 o 
  -5  15   4       21.60       14.41      4.23 o 
  -4  15   4       91.52      101.45      6.77 o 
  -3  15   4      359.72      370.51     14.05 o 
  -2  15   4       10.94        6.26      5.77 o 
  -1  15   4      210.51      211.75      6.93 o 
   0  15   4        6.63       12.41      4.01 o 
   1  15   4       48.27       59.01      5.34 o 
   2  15   4      128.46      120.35     12.92 o 
   3  15   4        2.65        0.35      5.23 o 
   4  15   4        0.77       -3.94      3.94 o 
   5  15   4       73.57       78.41      7.38 o 
   6  15   4       12.60       10.62      5.12 o 
 -17   0   5       34.09       30.83      3.75 o 
 -15   0   5      110.34      118.17      6.06 o 
 -13   0   5       49.16       56.52      4.31 o 
 -11   0   5     1369.22     1219.44     19.95 o 
  -9   0   5     1710.88     1593.09     20.43 o 
  -7   0   5      281.06      267.45      2.94 o 
  -5   0   5     1174.17     1393.00     14.14 o 
  -3   0   5       72.62       80.56      1.59 o 
  -1   0   5       74.47       53.35      1.52 o 
   1   0   5     6624.78     6724.51     84.80 o 
   3   0   5       37.59       49.42      1.25 o 
   5   0   5     2319.02     2409.14     29.45 o 
   7   0   5     2924.77     3240.87     26.50 o 
   9   0   5     1785.28     1677.21     18.74 o 
  11   0   5     2145.20     2035.29     22.47 o 
  13   0   5      440.90      390.33      7.06 o 
  15   0   5      272.09      272.98      5.24 o 
  17   0   5      162.64      159.26      4.97 o 
 -18   1   5        2.01       -2.00      2.00 o 
 -17   1   5       74.37       79.02      3.95 o 
 -16   1   5        8.75        0.01      2.46 o 
 -15   1   5      430.70      462.18      6.55 o 
 -14   1   5      472.52      450.27      6.22 o 
 -13   1   5       24.86       28.69      2.05 o 
 -12   1   5      279.45      270.81      4.14 o 
 -11   1   5      283.25      278.62      4.69 o 
 -10   1   5      158.76      133.84      5.31 o 
  -9   1   5        0.20        0.73      1.43 o 
  -8   1   5       44.58       50.01      1.52 o 
  -7   1   5      688.66      603.98      4.81 o 
  -6   1   5      354.70      416.11      3.48 o 
  -5   1   5      594.53      615.42      4.63 o 
  -4   1   5     2368.73     2433.58     17.89 o 
  -3   1   5     3140.06     3465.44     23.88 o 
  -2   1   5     1115.67     1099.27      8.00 o 
  -1   1   5     5479.22     5600.71     50.33 o 
   0   1   5     1075.32     1085.15     10.13 o 
   1   1   5      804.33      845.64      6.97 o 
   2   1   5    14284.27    14670.92     95.27 o 
   3   1   5     2652.26     2622.17     17.29 o 
   4   1   5       20.67       28.66      1.05 o 
   5   1   5      792.56      953.28      5.79 o 
   6   1   5      197.82      295.41      2.65 o 
   7   1   5       27.38       23.97      0.84 o 
   8   1   5       17.75       14.73      1.01 o 
   9   1   5        5.31        2.50      0.90 o 
  10   1   5       20.77       15.54      1.13 o 
  11   1   5        8.97        8.74      1.24 o 
  12   1   5     1058.23      992.05      8.53 o 
  13   1   5        0.16        1.10      1.55 o 
  14   1   5      121.30      107.10      2.68 o 
  15   1   5      128.24      128.56      5.90 o 
  16   1   5      200.89      201.09      3.47 o 
  17   1   5       27.73       26.56      2.45 o 
  18   1   5      233.79      223.05      4.47 o 
 -18   2   5        2.59       -3.31      3.31 o 
 -17   2   5      103.75       96.62      9.88 o 
 -16   2   5      184.25      198.59      6.34 o 
 -15   2   5        3.17       -4.01      6.94 o 
 -14   2   5       45.75       55.93      3.51 o 
 -13   2   5       86.64       88.06      4.83 o 
 -12   2   5       37.28       37.72      2.84 o 
 -11   2   5      159.32      182.60      7.17 o 
 -10   2   5      575.20      521.96      6.07 o 
  -9   2   5      665.90      608.01      6.15 o 
  -8   2   5       44.62       39.19      1.33 o 
  -7   2   5       74.98       53.48      1.43 o 
  -6   2   5       80.29       99.96      1.37 o 
  -5   2   5     2635.69     2977.45     21.48 o 
  -4   2   5     2444.27     2613.35     19.19 o 
  -3   2   5     1950.90     2078.16     13.21 o 
  -2   2   5      149.57      147.38      1.90 o 
  -1   2   5     1117.69     1118.86      9.31 o 
   0   2   5    11463.79    11937.10    106.72 o 
   1   2   5     3290.53     3245.58     27.38 o 
   2   2   5    11786.47    12119.05     81.66 o 
   3   2   5     1114.85     1183.53      8.13 o 
   4   2   5     1594.25     1753.26     10.71 o 
   5   2   5       25.10       29.24      0.94 o 
   6   2   5     1182.40     1342.20      8.34 o 
   7   2   5       14.08       15.41      0.77 o 
   8   2   5      877.73      903.48      6.03 o 
   9   2   5       92.65       69.43      1.72 o 
  10   2   5      395.41      328.09      4.12 o 
  11   2   5       99.58       75.87      2.24 o 
  12   2   5      506.58      497.53      5.69 o 
  13   2   5       53.06       51.14      1.94 o 
  14   2   5      316.31      322.28      4.22 o 
  15   2   5      309.49      305.42      4.70 o 
  16   2   5       77.00       70.84      2.73 o 
  17   2   5      235.67      222.72      5.45 o 
  18   2   5       15.02       17.17      2.54 o 
 -18   3   5        0.44        1.74      3.85 o 
 -17   3   5       20.57       17.30      4.52 o 
 -16   3   5       17.88       16.50      4.85 o 
 -15   3   5       48.58       43.86      7.47 o 
 -14   3   5      163.52      138.64      6.49 o 
 -13   3   5      150.36      150.48      5.38 o 
 -12   3   5        5.95        3.47      3.31 o 
 -11   3   5       28.44       28.14      2.47 o 
 -10   3   5      105.18       91.87      2.82 o 
  -9   3   5      183.00      163.53      3.21 o 
  -8   3   5     3398.57     3195.20     21.99 o 
  -7   3   5        5.72        1.22      1.07 o 
  -6   3   5        5.53        4.57      0.84 o 
  -5   3   5        0.64        7.54      0.74 o 
  -4   3   5     3836.35     4129.56     23.57 o 
  -3   3   5      924.64     1008.50      6.76 o 
  -2   3   5       77.67      100.44      1.60 o 
  -1   3   5      210.68      237.63      2.48 o 
   0   3   5     2667.88     2891.89     21.06 o 
   1   3   5     4165.68     4082.25     31.13 o 
   2   3   5        7.83        5.19      0.70 o 
   3   3   5     2444.00     2693.63     17.43 o 
   4   3   5      772.87      942.35      5.85 o 
   5   3   5      542.19      617.58      3.81 o 
   6   3   5      340.71      333.57      2.23 o 
   7   3   5        1.04       -0.05      0.69 o 
   8   3   5       37.30       30.60      1.09 o 
   9   3   5      169.50      197.92      2.90 o 
  10   3   5      768.83      718.80      7.16 o 
  11   3   5      215.33      187.10      3.21 o 
  12   3   5       50.14       45.58      2.16 o 
  13   3   5       22.67       23.30      1.93 o 
  14   3   5       77.38       66.37      2.20 o 
  15   3   5        5.93        8.27      2.68 o 
  16   3   5      222.37      223.51      5.97 o 
  17   3   5        9.03       10.00      3.60 o 
 -17   4   5        6.88        3.49      4.15 o 
 -16   4   5        0.94        2.99      5.74 o 
 -15   4   5       44.31       39.89      5.10 o 
 -14   4   5        7.52        5.63      3.40 o 
 -13   4   5       34.26       28.55      4.22 o 
 -12   4   5       50.76       52.23      6.44 o 
 -11   4   5      547.13      491.01      7.84 o 
 -10   4   5      876.16      836.44     11.07 o 
  -9   4   5      883.01      929.43      8.71 o 
  -8   4   5     1708.41     1772.42     13.27 o 
  -7   4   5       58.09       64.80      1.28 o 
  -6   4   5       60.19       92.31      1.30 o 
  -5   4   5      355.45      418.63      3.17 o 
  -4   4   5      264.67      294.00      2.32 o 
  -3   4   5      809.54      931.97      5.66 o 
  -2   4   5      757.88      806.75      5.44 o 
  -1   4   5       20.15       35.45      0.99 o 
   0   4   5      977.23     1141.66     12.59 o 
   1   4   5      831.06      886.03      5.42 o 
   2   4   5     1644.41     1775.72     10.56 o 
   3   4   5       43.29       45.14      0.91 o 
   4   4   5      583.74      551.58      3.52 o 
   5   4   5      645.33      612.63      3.72 o 
   6   4   5       45.58       28.09      0.90 o 
   7   4   5       52.53       50.08      1.29 o 
   8   4   5     1438.27     1426.87      9.43 o 
   9   4   5      464.64      439.68      4.35 o 
  10   4   5       45.09       44.21      1.91 o 
  11   4   5     1177.33     1139.36     10.63 o 
  12   4   5        0.55        0.33      1.74 o 
  13   4   5       55.03       46.47      2.41 o 
  14   4   5        2.86       -0.16      1.89 o 
  15   4   5       57.32       56.01      3.98 o 
  16   4   5       19.84       19.67      3.49 o 
  17   4   5       12.01        5.53      3.32 o 
 -17   5   5       11.78        3.62      4.83 o 
 -16   5   5       86.29       74.51      5.38 o 
 -15   5   5       58.63       67.54      5.07 o 
 -14   5   5      102.79      108.34      7.90 o 
 -13   5   5      155.42      144.09      6.11 o 
 -12   5   5        8.60        5.82      3.22 o 
 -11   5   5      512.73      453.38      5.88 o 
 -10   5   5      148.45      136.30      3.96 o 
  -9   5   5      586.03      591.06      6.56 o 
  -8   5   5       66.08       68.80      2.61 o 
  -7   5   5     2271.07     2410.33     16.85 o 
  -6   5   5       93.81       94.10      1.56 o 
  -5   5   5        0.36        1.56      0.76 o 
  -4   5   5      437.07      529.97      3.72 o 
  -3   5   5      531.61      525.24      3.42 o 
  -2   5   5     1747.95     2026.82     11.99 o 
  -1   5   5        7.97       19.03      1.04 o 
   0   5   5      185.98      163.41      2.07 o 
   1   5   5        4.47        9.11      0.73 o 
   2   5   5     1301.04     1428.34      7.88 o 
   3   5   5      231.73      220.41      1.86 o 
   4   5   5       20.02       11.77      0.98 o 
   5   5   5       86.66      124.30      1.53 o 
   6   5   5     1106.96     1096.39      6.74 o 
   7   5   5     1102.19     1015.64      6.84 o 
   8   5   5      769.43      764.71      6.09 o 
   9   5   5      166.29      157.77      2.92 o 
  10   5   5        1.34        5.57      1.72 o 
  11   5   5      607.27      607.42      7.21 o 
  12   5   5      615.29      595.42      7.85 o 
  13   5   5      468.29      460.22      8.64 o 
  14   5   5       10.86        8.67      2.20 o 
  15   5   5       43.76       34.31      3.99 o 
  16   5   5        0.46       -2.87      3.36 o 
  17   5   5       85.86       86.66      5.26 o 
 -17   6   5       52.38       50.17      4.60 o 
 -16   6   5        0.49       -2.64      5.71 o 
 -15   6   5       99.73       98.02      5.94 o 
 -14   6   5      498.81      525.68     11.09 o 
 -13   6   5      242.71      235.01      5.94 o 
 -12   6   5       50.05       41.94      2.98 o 
 -11   6   5      313.35      328.57      5.57 o 
 -10   6   5       43.67       44.76      3.21 o 
  -9   6   5       67.71       81.35      3.17 o 
  -8   6   5      246.63      230.57      3.93 o 
  -7   6   5     3705.59     3679.30     25.00 o 
  -6   6   5      484.16      463.57      4.07 o 
  -5   6   5       12.99       14.81      1.12 o 
  -4   6   5        8.86        3.64      1.01 o 
  -3   6   5      878.73      981.48      6.43 o 
  -2   6   5       84.99       84.44      1.49 o 
  -1   6   5     2363.78     2597.94     13.81 o 
   0   6   5      651.15      653.59      4.46 o 
   1   6   5      799.57      837.82      5.13 o 
   2   6   5        0.14       -0.67      0.67 o 
   3   6   5       18.63       28.28      0.93 o 
   4   6   5       26.16       18.85      1.01 o 
   5   6   5     1416.77     1483.60      9.20 o 
   6   6   5     1089.72     1001.01      6.69 o 
   7   6   5     1173.41     1124.79      7.51 o 
   8   6   5      123.92      111.30      2.37 o 
   9   6   5       10.33        7.90      1.45 o 
  10   6   5      225.63      200.59      3.41 o 
  11   6   5      269.31      275.83      4.90 o 
  12   6   5      346.50      344.82      5.95 o 
  13   6   5        0.58       -1.62      3.35 o 
  14   6   5      119.34      113.08      3.97 o 
  15   6   5       33.95       47.38      4.21 o 
  16   6   5        0.11       -3.46      3.46 o 
 -16   7   5       83.47       74.12      5.11 o 
 -15   7   5      109.73      103.67     10.94 o 
 -14   7   5      130.34      129.59      4.82 o 
 -13   7   5      327.73      312.35      5.21 o 
 -12   7   5       14.99       13.07      2.95 o 
 -11   7   5        1.56        3.22      2.11 o 
 -10   7   5       23.85       19.85      2.10 o 
  -9   7   5      459.27      446.97      5.81 o 
  -8   7   5      934.17      971.30      9.98 o 
  -7   7   5      941.17     1029.88     11.40 o 
  -6   7   5       65.36       70.33      2.21 o 
  -5   7   5      162.04      108.38      4.14 o 
  -4   7   5      503.44      477.64      4.80 o 
  -3   7   5       15.16        0.84      0.93 o 
  -2   7   5       22.93       16.84      1.06 o 
  -1   7   5       23.33       11.64      1.05 o 
   0   7   5      831.13      898.18      6.26 o 
   1   7   5      169.88      190.06      2.29 o 
   2   7   5      272.25      304.69      2.62 o 
   3   7   5       26.18       20.97      1.01 o 
   4   7   5      705.82      695.52      5.28 o 
   5   7   5        1.04        6.22      1.79 o 
   6   7   5       85.72       99.63      2.24 o 
   7   7   5      927.62      870.63      7.25 o 
   8   7   5        6.67        1.15      1.70 o 
   9   7   5       94.42       93.43      2.62 o 
  10   7   5       14.25       14.54      1.96 o 
  11   7   5      934.06      969.64     10.96 o 
  12   7   5       12.04       11.51      1.96 o 
  13   7   5      778.67      787.74      8.03 o 
  14   7   5       71.49       66.97      2.59 o 
  15   7   5      212.05      235.73      4.91 o 
  16   7   5      117.55      124.25      6.07 o 
 -15   8   5       52.38       63.20      3.91 o 
 -14   8   5       66.10       63.39      3.34 o 
 -13   8   5        1.87       -2.76      2.76 o 
 -12   8   5       86.77       77.83      3.34 o 
 -11   8   5       55.91       46.76      3.04 o 
 -10   8   5      165.69      188.51      4.28 o 
  -9   8   5      390.78      389.09      6.76 o 
  -8   8   5       22.72       19.84      2.50 o 
  -7   8   5        0.00       -1.80      1.80 o 
  -6   8   5      432.25      437.77      5.58 o 
  -5   8   5       48.69       44.23      2.09 o 
  -4   8   5      316.74      222.13      3.63 o 
  -3   8   5      746.52      717.21      5.72 o 
  -2   8   5      278.18      233.31      2.87 o 
  -1   8   5      317.42      327.63      3.21 o 
   0   8   5      504.87      591.88      4.78 o 
   1   8   5      335.56      292.18      2.94 o 
   2   8   5       87.98      107.21      1.89 o 
   3   8   5       88.34       82.47      1.85 o 
   4   8   5      677.69      607.51      6.24 o 
   5   8   5       70.13       88.04      2.58 o 
   6   8   5        3.83        2.10      1.78 o 
   7   8   5       38.28       37.28      2.18 o 
   8   8   5       78.79       79.71      2.87 o 
   9   8   5        7.62        4.57      2.04 o 
  10   8   5      107.79      116.05      3.45 o 
  11   8   5        0.07       -2.12      2.12 o 
  12   8   5      146.36      159.22      3.96 o 
  13   8   5       56.01       55.20      3.25 o 
  14   8   5        5.25        0.99      2.38 o 
  15   8   5        5.84        6.48      2.98 o 
 -15   9   5        9.28        9.52      4.55 o 
 -14   9   5       67.03       63.10      3.58 o 
 -13   9   5        0.09       -0.38      2.56 o 
 -12   9   5      212.94      208.28      6.22 o 
 -11   9   5        0.00       -2.42      2.42 o 
 -10   9   5        0.42       -2.40      2.40 o 
  -9   9   5        5.60        6.42      2.41 o 
  -8   9   5       58.08       55.81      2.98 o 
  -7   9   5       51.40       60.80      3.01 o 
  -6   9   5       62.86       61.33      2.97 o 
  -5   9   5      121.67      136.35      3.76 o 
  -4   9   5      545.01      485.29      6.51 o 
  -3   9   5       52.22       39.29      2.17 o 
  -2   9   5        0.58        0.97      1.62 o 
  -1   9   5      190.34      132.40      2.71 o 
   0   9   5      378.85      348.05      3.73 o 
   1   9   5      730.71      596.61      5.38 o 
   2   9   5      184.44      142.77      3.47 o 
   3   9   5     1261.43     1155.34      9.98 o 
   4   9   5     1057.92     1043.04     10.05 o 
   5   9   5       25.01       15.77      2.37 o 
   6   9   5       64.51       61.10      2.96 o 
   7   9   5       22.52       26.47      2.72 o 
   8   9   5       32.41       33.48      2.66 o 
   9   9   5       93.20       82.54      3.38 o 
  10   9   5      467.87      471.30      6.39 o 
  11   9   5      113.47      114.13      3.94 o 
  12   9   5        7.43       10.49      2.74 o 
  13   9   5       18.47       16.82      3.06 o 
  14   9   5        0.24       -2.72      2.72 o 
  15   9   5       29.17       26.48      3.89 o 
 -14  10   5       47.09       54.07      3.77 o 
 -13  10   5        0.34       -2.54      2.69 o 
 -12  10   5       10.03       14.42      3.05 o 
 -11  10   5       11.49       15.17      4.96 o 
 -10  10   5        5.30        1.52      2.91 o 
  -9  10   5       27.32       23.02      4.18 o 
  -8  10   5      101.21      101.19      4.80 o 
  -7  10   5        7.12        5.65      2.42 o 
  -6  10   5      122.95      143.59      4.17 o 
  -5  10   5      314.44      299.37      5.94 o 
  -4  10   5        4.74        4.26      2.48 o 
  -3  10   5        6.48       -1.06      1.92 o 
  -2  10   5        0.05       -1.41      1.70 o 
  -1  10   5       69.13       53.38      2.33 o 
   0  10   5     2362.40     2193.72     15.52 o 
   1  10   5       11.28        6.65      1.87 o 
   2  10   5        4.49        1.23      1.77 o 
   3  10   5        0.46       -0.70      1.88 o 
   4  10   5       59.64       60.59      3.39 o 
   5  10   5      285.19      282.15      6.04 o 
   6  10   5       97.36       98.61      4.08 o 
   7  10   5      170.18      161.07      4.56 o 
   8  10   5      121.21       97.74      3.88 o 
   9  10   5        2.20        2.67      2.82 o 
  10  10   5        2.30       -2.44      2.44 o 
  11  10   5       98.22      101.79      4.46 o 
  12  10   5       92.24      104.57      6.10 o 
  13  10   5        0.48       -3.62      3.62 o 
  14  10   5        1.77       -0.15      3.44 o 
 -13  11   5        2.78        1.97      3.24 o 
 -12  11   5        0.53       -1.62      3.86 o 
 -11  11   5        2.75       -3.13      3.13 o 
 -10  11   5        0.96        0.48      3.19 o 
  -9  11   5       19.96       16.30      3.29 o 
  -8  11   5        8.73        7.75      2.77 o 
  -7  11   5       58.73       63.25      4.96 o 
  -6  11   5      185.30      176.67      5.20 o 
  -5  11   5       13.41        7.84      2.89 o 
  -4  11   5        4.38        8.91      2.83 o 
  -3  11   5        3.51       -0.25      2.11 o 
  -2  11   5      273.00      240.07      4.70 o 
  -1  11   5      221.74      218.14      4.05 o 
   0  11   5       23.09       14.37      2.37 o 
   1  11   5        9.41        4.97      2.12 o 
   2  11   5        0.86       -2.35      2.35 o 
   3  11   5       17.07       19.97      2.23 o 
   4  11   5        9.20        0.68      2.77 o 
   5  11   5       43.70       43.08      3.50 o 
   6  11   5      185.62      191.69      5.51 o 
   7  11   5       23.67       27.27      3.44 o 
   8  11   5       54.86       58.56      5.19 o 
   9  11   5       19.30       17.30      3.38 o 
  10  11   5      111.74      108.06      4.32 o 
  11  11   5      134.41      121.39      5.00 o 
  12  11   5      291.26      305.59      6.87 o 
  13  11   5       94.54      106.82      5.73 o 
 -12  12   5       23.90       21.74      3.72 o 
 -11  12   5        0.21        2.33      3.58 o 
 -10  12   5        5.19        3.48      3.60 o 
  -9  12   5        2.68        3.74      3.80 o 
  -8  12   5       10.31       13.91      3.46 o 
  -7  12   5      575.60      552.40      8.98 o 
  -6  12   5      158.52      161.03      5.28 o 
  -5  12   5        5.54        2.31      3.10 o 
  -4  12   5        2.62       -2.86      2.86 o 
  -3  12   5        0.98       -0.79      2.27 o 
  -2  12   5       30.08       30.57      2.76 o 
  -1  12   5      129.74      114.13      4.05 o 
   0  12   5       46.53       46.04      6.41 o 
   1  12   5       99.40       92.14      6.15 o 
   2  12   5        3.64        1.98      2.25 o 
   3  12   5      107.10       99.94      3.65 o 
   4  12   5        4.85        2.12      3.03 o 
   5  12   5       34.99       40.66      3.76 o 
   6  12   5       14.27       12.93      3.33 o 
   7  12   5      724.35      735.76     10.69 o 
   8  12   5        0.28       -2.62      3.21 o 
   9  12   5       11.17       11.30      3.90 o 
  10  12   5       13.41       14.54      3.54 o 
  11  12   5      162.79      170.92      6.73 o 
  12  12   5      403.61      404.29     21.28 o 
 -10  13   5       57.08       64.71      4.99 o 
  -9  13   5       90.64       85.06      4.70 o 
  -8  13   5       20.96       14.22      4.40 o 
  -7  13   5       43.73       48.49      4.13 o 
  -6  13   5       27.48       32.03      3.99 o 
  -5  13   5        3.60        1.01      3.21 o 
  -4  13   5       26.48       29.38      3.63 o 
  -3  13   5        0.04       -5.88      5.88 o 
  -2  13   5      387.56      372.53      7.60 o 
  -1  13   5       16.82       12.13      7.90 o 
   0  13   5       50.85       58.01      5.17 o 
   1  13   5        6.72       -0.80      4.80 o 
   2  13   5      107.24      107.41      4.46 o 
   3  13   5        0.19        3.15      7.23 o 
   4  13   5        8.50        2.73      3.34 o 
   5  13   5       67.61       71.56      4.48 o 
   6  13   5       93.69      100.24      4.88 o 
   7  13   5        2.05        6.97      3.49 o 
   8  13   5      131.73      144.58      5.63 o 
   9  13   5        1.12        7.55      3.65 o 
  10  13   5       41.34       45.10      4.80 o 
  -8  14   5       63.21       65.52      7.79 o 
  -7  14   5      170.88      164.59      7.33 o 
  -6  14   5        5.31        1.10      3.47 o 
  -5  14   5       34.65       35.74      4.53 o 
  -4  14   5       51.80       55.68      4.76 o 
  -3  14   5      204.03      186.45     11.59 o 
  -2  14   5       98.26      103.80      7.02 o 
  -1  14   5       43.38       38.17      4.37 o 
   0  14   5      229.58      238.93      7.72 o 
   1  14   5        5.73        3.56      4.83 o 
   2  14   5       75.28       76.76      4.61 o 
   3  14   5       48.78       43.12      8.68 o 
   4  14   5       10.41        7.67      3.56 o 
   5  14   5       85.59       84.27      4.88 o 
   6  14   5        0.03       -3.47      3.47 o 
   7  14   5        1.21       -4.23      4.23 o 
   8  14   5      374.16      387.43      8.42 o 
  -6  15   5       19.64       10.26      8.37 o 
  -5  15   5       24.97       15.42      6.21 o 
  -4  15   5       34.68       33.98      5.40 o 
  -3  15   5      120.93      123.30     12.13 o 
  -2  15   5        9.55       10.11      4.76 o 
  -1  15   5        1.06        0.45      5.03 o 
   0  15   5        1.65        3.68      3.80 o 
   1  15   5        0.95       -1.43      4.02 o 
   2  15   5       80.65       74.52      7.14 o 
   3  15   5       64.84       50.60      6.69 o 
   4  15   5       23.55       19.95      6.02 o 
   5  15   5       13.81       10.35      3.92 o 
   6  15   5       37.41       34.49      7.23 o 
 -18   0   6        0.49       -3.54      3.54 o 
 -16   0   6      163.14      159.69      4.92 o 
 -14   0   6     1537.76     1563.00     24.35 o 
 -12   0   6      119.53      107.22      4.76 o 
 -10   0   6     1753.56     1578.10     25.03 o 
  -8   0   6     1528.44     1641.05     14.75 o 
  -6   0   6        1.41        0.97      0.94 o 
  -4   0   6      781.18      741.96      7.03 o 
  -2   0   6    43548.97    41413.31    454.06 o 
   0   0   6     3945.89     3771.20     41.80 o 
   2   0   6     5388.83     5831.29     56.38 o 
   4   0   6     2367.95     2348.27     19.20 o 
   6   0   6     5393.59     5767.57     43.21 o 
   8   0   6       54.27       57.40      1.44 o 
  10   0   6     1537.81     1259.52     14.53 o 
  12   0   6      102.48      119.34      2.68 o 
  14   0   6      499.07      458.78      7.46 o 
  16   0   6      255.86      262.93      5.51 o 
  18   0   6      796.34      835.96     17.19 o 
 -18   1   6      214.00      216.08      5.65 o 
 -17   1   6      328.59      352.38      6.31 o 
 -16   1   6      174.32      179.03      4.57 o 
 -15   1   6        4.29       -1.35      2.09 o 
 -14   1   6       48.58       48.97      3.90 o 
 -13   1   6      108.59      119.34      3.21 o 
 -12   1   6       11.95        8.11      2.13 o 
 -11   1   6       19.57       17.99      1.94 o 
 -10   1   6      322.28      297.87      4.28 o 
  -9   1   6     1844.52     1972.15     15.98 o 
  -8   1   6     1528.16     1522.43     10.13 o 
  -7   1   6       11.97       27.14      1.00 o 
  -6   1   6      895.50      815.26      6.04 o 
  -5   1   6     1475.44     1772.25     11.26 o 
  -4   1   6     3673.65     3875.69     28.23 o 
  -3   1   6    15854.09    16124.65    117.40 o 
  -2   1   6     9639.02     9760.98     66.90 o 
  -1   1   6    26932.80    26701.58    289.07 o 
   0   1   6     2169.88     2181.03     20.06 o 
   1   1   6     3810.38     4007.01     31.35 o 
   2   1   6     2754.01     2931.61     20.32 o 
   3   1   6     1875.89     2014.54     12.76 o 
   4   1   6     4994.93     5426.06     32.06 o 
   5   1   6      383.96      403.75      2.55 o 
   6   1   6       70.51       69.76      1.36 o 
   7   1   6        0.00        1.82      0.49 o 
   8   1   6      183.26      197.26      1.87 o 
   9   1   6      497.03      529.19      3.83 o 
  10   1   6     1001.16     1004.30      8.64 o 
  11   1   6      440.66      437.71      5.21 o 
  12   1   6     1190.10     1100.13      9.28 o 
  13   1   6      169.69      175.49      3.09 o 
  14   1   6      226.60      216.64      3.07 o 
  15   1   6      216.76      210.54      5.39 o 
  16   1   6        0.90        3.04      2.63 o 
  17   1   6       26.27       24.85      3.82 o 
  18   1   6      177.88      182.97      5.44 o 
 -18   2   6        1.21       -4.13      4.13 o 
 -17   2   6      287.73      297.11     14.26 o 
 -16   2   6       36.09       33.69      4.01 o 
 -15   2   6       73.50       61.06      5.19 o 
 -14   2   6      315.76      309.23      6.23 o 
 -13   2   6       31.81       35.51      3.01 o 
 -12   2   6      240.73      232.27      5.12 o 
 -11   2   6      196.77      206.07      5.23 o 
 -10   2   6     2880.11     2845.51     27.41 o 
  -9   2   6       41.56       39.78      2.35 o 
  -8   2   6       88.36      141.35      2.11 o 
  -7   2   6      350.28      404.47      3.63 o 
  -6   2   6      332.99      380.85      3.21 o 
  -5   2   6     2629.56     2915.30     19.16 o 
  -4   2   6     4216.76     4611.69     29.75 o 
  -3   2   6      401.27      422.28      3.42 o 
  -2   2   6    22023.55    22140.34    149.68 o 
  -1   2   6       15.92       27.59      2.85 o 
   0   2   6    17330.78    17858.36    160.46 o 
   1   2   6    12554.08    13068.42    108.19 o 
   2   2   6       14.56       12.78      0.75 o 
   3   2   6     1963.12     2079.06     13.90 o 
   4   2   6      315.63      370.51      2.86 o 
   5   2   6      250.79      263.66      1.78 o 
   6   2   6      540.38      669.41      3.90 o 
   7   2   6     1489.30     1611.29     10.42 o 
   8   2   6      283.39      317.76      2.71 o 
   9   2   6       89.17      118.39      2.08 o 
  10   2   6      150.95      121.29      2.00 o 
  11   2   6      746.51      767.44      6.86 o 
  12   2   6        0.89        3.01      1.34 o 
  13   2   6       92.09      109.75      2.58 o 
  14   2   6       13.21       10.79      1.66 o 
  15   2   6      706.42      705.70      7.54 o 
  16   2   6       31.75       40.09      2.28 o 
  17   2   6      275.66      287.03      9.25 o 
  18   2   6       39.12       37.19      2.84 o 
 -18   3   6        0.03       -2.12      3.80 o 
 -17   3   6       98.88       92.05      5.42 o 
 -16   3   6      206.92      185.17      6.52 o 
 -15   3   6      222.77      222.79      6.82 o 
 -14   3   6        5.74        2.15      6.12 o 
 -13   3   6       12.12        6.41      2.73 o 
 -12   3   6      129.45      121.29      4.27 o 
 -11   3   6      219.84      179.54      4.57 o 
 -10   3   6       18.93       12.47      2.15 o 
  -9   3   6      108.93       97.80      2.65 o 
  -8   3   6      185.87      192.85      2.99 o 
  -7   3   6      207.51      228.23      3.19 o 
  -6   3   6      807.63      858.81      7.66 o 
  -5   3   6     2078.42     2196.72     19.75 o 
  -4   3   6     1009.48     1110.81      7.05 o 
  -3   3   6     7449.20     7863.08     47.47 o 
  -2   3   6        5.47        3.72      0.65 o 
  -1   3   6      870.05      854.67      6.81 o 
   0   3   6       15.90       10.16      0.68 o 
   1   3   6      243.98      270.75      2.94 o 
   2   3   6       14.93       17.53      1.17 o 
   3   3   6       88.28       95.60      1.96 o 
   4   3   6      171.37      192.79      2.14 o 
   5   3   6     2311.16     2484.92     13.09 o 
   6   3   6      655.76      642.79      3.86 o 
   7   3   6        2.12        1.13      0.59 o 
   8   3   6      107.94       90.35      1.42 o 
   9   3   6      452.93      498.37      4.79 o 
  10   3   6      866.26      866.07      7.84 o 
  11   3   6      307.30      319.21      3.85 o 
  12   3   6      266.97      269.30      3.60 o 
  13   3   6        3.79        2.58      1.48 o 
  14   3   6       40.53       38.99      3.01 o 
  15   3   6      195.80      188.45      3.51 o 
  16   3   6       58.37       64.56      4.23 o 
  17   3   6        2.09        1.42      4.44 o 
 -17   4   6        0.17       -4.25      4.25 o 
 -16   4   6      125.03      109.55      6.60 o 
 -15   4   6        3.56       -0.20      3.77 o 
 -14   4   6      306.73      333.30      7.93 o 
 -13   4   6        0.93        0.00      3.31 o 
 -12   4   6       63.61       54.99      5.85 o 
 -11   4   6       36.30       33.17      4.60 o 
 -10   4   6      280.88      291.70      4.23 o 
  -9   4   6        5.62        1.83      1.40 o 
  -8   4   6      389.65      453.58      4.39 o 
  -7   4   6      849.19      854.38      6.45 o 
  -6   4   6        7.35       20.90      0.91 o 
  -5   4   6      830.52      836.39      5.49 o 
  -4   4   6        0.58        6.34      0.92 o 
  -3   4   6     2726.89     3290.60     18.10 o 
  -2   4   6     4027.52     4508.71     26.65 o 
  -1   4   6      584.70      696.58      4.82 o 
   0   4   6      237.70      260.83      2.49 o 
   1   4   6      330.86      349.38      2.62 o 
   2   4   6        3.41        2.58      0.74 o 
   3   4   6     3245.96     3531.40     18.58 o 
   4   4   6      554.58      567.57      3.61 o 
   5   4   6       14.48       10.90      0.68 o 
   6   4   6      372.30      400.82      2.98 o 
   7   4   6      707.05      702.53      4.49 o 
   8   4   6       59.91       51.68      1.42 o 
   9   4   6      330.66      276.06      3.18 o 
  10   4   6      192.78      170.51      2.71 o 
  11   4   6       38.28       32.48      2.44 o 
  12   4   6      261.15      272.13      4.16 o 
  13   4   6        2.43       -1.34      2.15 o 
  14   4   6        8.01        5.69      1.69 o 
  15   4   6        3.27       -3.00      3.00 o 
  16   4   6        2.82       -1.81      3.19 o 
  17   4   6       23.32       28.05      4.19 o 
 -17   5   6        2.30        2.16      4.21 o 
 -16   5   6       60.08       57.71      5.60 o 
 -15   5   6      547.72      570.93     11.55 o 
 -14   5   6      164.14      156.75      7.09 o 
 -13   5   6      194.20      176.64      9.47 o 
 -12   5   6      134.08      123.44      3.75 o 
 -11   5   6      289.99      254.78      4.09 o 
 -10   5   6        1.50        1.39      1.44 o 
  -9   5   6      985.80      907.84      9.12 o 
  -8   5   6        5.55        1.10      1.29 o 
  -7   5   6        3.87        2.46      0.97 o 
  -6   5   6      357.56      391.39      2.82 o 
  -5   5   6     1208.57     1326.12      7.93 o 
  -4   5   6      873.52     1024.57      6.34 o 
  -3   5   6      587.96      616.71      4.02 o 
  -2   5   6      184.72      225.86      2.23 o 
  -1   5   6      469.60      579.56      3.85 o 
   0   5   6      287.38      375.93      2.87 o 
   1   5   6       89.51       93.43      1.39 o 
   2   5   6      282.56      377.20      2.64 o 
   3   5   6      181.81      158.37      1.53 o 
   4   5   6      551.61      628.30      4.08 o 
   5   5   6        5.64        8.37      0.77 o 
   6   5   6        2.60        4.34      0.89 o 
   7   5   6     2059.63     2046.42     12.07 o 
   8   5   6      135.99       93.59      2.05 o 
   9   5   6       29.17       25.59      1.67 o 
  10   5   6       25.65       25.11      1.96 o 
  11   5   6      400.65      386.78      5.55 o 
  12   5   6      248.66      230.60      6.61 o 
  13   5   6      516.11      502.39      7.15 o 
  14   5   6      140.46      134.96      4.73 o 
  15   5   6      293.07      306.49      7.16 o 
  16   5   6      130.84      129.11      7.26 o 
  17   5   6        0.40       -3.51      3.51 o 
 -17   6   6        0.44        0.07      3.72 o 
 -16   6   6       51.89       41.43      8.93 o 
 -15   6   6        2.13       -3.91      3.91 o 
 -14   6   6      144.55      157.66      6.87 o 
 -13   6   6      295.16      295.12      8.26 o 
 -12   6   6       50.13       51.62      4.09 o 
 -11   6   6       11.55       10.99      2.87 o 
 -10   6   6       74.52       88.03      3.28 o 
  -9   6   6       69.82       71.62      3.37 o 
  -8   6   6       24.76       22.44      1.63 o 
  -7   6   6      354.72      356.78      3.76 o 
  -6   6   6       32.62       21.34      1.26 o 
  -5   6   6     1142.27     1203.55      8.02 o 
  -4   6   6      102.72      114.27      2.65 o 
  -3   6   6       36.41       29.55      1.13 o 
  -2   6   6       35.41       28.51      1.06 o 
  -1   6   6      316.24      341.12      2.73 o 
   0   6   6     1290.50     1390.40      8.30 o 
   1   6   6      463.34      547.73      4.13 o 
   2   6   6        3.87        1.49      0.70 o 
   3   6   6      362.17      377.98      2.63 o 
   4   6   6     1034.44     1004.32      6.79 o 
   5   6   6      127.06      122.44      1.92 o 
   6   6   6      143.23      152.32      2.22 o 
   7   6   6     1060.99     1031.55      7.04 o 
   8   6   6      124.50      116.43      2.38 o 
   9   6   6       47.10       55.10      1.93 o 
  10   6   6      266.07      260.38      3.89 o 
  11   6   6       72.16       79.14      2.46 o 
  12   6   6       98.66      100.02      4.27 o 
  13   6   6      107.19      107.42      3.94 o 
  14   6   6        1.48        0.00      3.09 o 
  15   6   6       20.61       19.34      4.29 o 
  16   6   6        0.65       -3.36      3.44 o 
 -16   7   6        3.46        1.42      4.57 o 
 -15   7   6      241.46      251.80     12.66 o 
 -14   7   6      254.60      265.89      8.12 o 
 -13   7   6       25.64       29.27      2.53 o 
 -12   7   6       49.98       42.65      2.48 o 
 -11   7   6        9.25        8.89      1.94 o 
 -10   7   6      468.27      465.82      6.09 o 
  -9   7   6        7.23       12.70      2.75 o 
  -8   7   6       87.19       80.07      2.89 o 
  -7   7   6      513.07      523.78      6.06 o 
  -6   7   6      302.95      268.20      3.58 o 
  -5   7   6      134.01      132.10      4.80 o 
  -4   7   6       83.43       57.43      1.78 o 
  -3   7   6      241.55      274.47      2.75 o 
  -2   7   6      114.41      102.99      1.79 o 
  -1   7   6     1225.29     1279.65      8.11 o 
   0   7   6       12.36       10.68      1.08 o 
   1   7   6      102.54       99.27      1.80 o 
   2   7   6      635.89      627.58      4.09 o 
   3   7   6      360.17      333.03      2.69 o 
   4   7   6      171.75      205.79      2.51 o 
   5   7   6     6614.52     6357.40     39.54 o 
   6   7   6      153.08      179.74      3.48 o 
   7   7   6      745.81      728.24      6.72 o 
   8   7   6      245.73      256.54      4.09 o 
   9   7   6       72.91       67.73      2.40 o 
  10   7   6      403.31      405.71      5.34 o 
  11   7   6      141.70      141.66      3.10 o 
  12   7   6       76.29       77.07      2.55 o 
  13   7   6       52.83       56.71      2.45 o 
  14   7   6       21.68       20.61      2.12 o 
  15   7   6      104.41      100.00      3.08 o 
  16   7   6       15.29       15.03      3.02 o 
 -15   8   6       81.39       73.27      5.15 o 
 -14   8   6        4.11        1.34      3.31 o 
 -13   8   6        2.81       -3.18      3.66 o 
 -12   8   6        4.17        3.21      2.33 o 
 -11   8   6        3.33        0.67      2.24 o 
 -10   8   6      554.77      580.50      8.53 o 
  -9   8   6       25.71       31.27      4.38 o 
  -8   8   6       80.60       80.00      2.97 o 
  -7   8   6        7.97        9.95      1.95 o 
  -6   8   6      204.43      206.86      3.56 o 
  -5   8   6       11.57        3.50      1.58 o 
  -4   8   6      510.07      568.91      6.44 o 
  -3   8   6        3.51       -1.21      1.21 o 
  -2   8   6      293.73      321.84      3.34 o 
  -1   8   6        5.91        3.86      1.15 o 
   0   8   6     1302.35     1449.06      8.98 o 
   1   8   6      718.48      687.49      4.99 o 
   2   8   6      384.37      339.29      3.07 o 
   3   8   6       52.24       77.40      1.91 o 
   4   8   6      106.14      106.88      2.75 o 
   5   8   6      755.17      708.14      7.45 o 
   6   8   6      133.47      123.33      3.16 o 
   7   8   6      178.32      168.29      3.44 o 
   8   8   6       16.31       17.64      2.14 o 
   9   8   6        0.76        0.91      1.84 o 
  10   8   6       22.16       20.52      2.32 o 
  11   8   6      389.02      421.46      5.89 o 
  12   8   6      189.98      186.25      4.19 o 
  13   8   6       75.90       68.00      3.21 o 
  14   8   6       52.03       49.24      3.64 o 
  15   8   6        0.41       -2.38      2.38 o 
 -15   9   6       46.34       49.06      3.39 o 
 -14   9   6        7.12        3.22      2.76 o 
 -13   9   6       56.82       59.78      3.47 o 
 -12   9   6        1.84       -1.92      2.52 o 
 -11   9   6       58.58       48.03      3.08 o 
 -10   9   6       72.20       79.61      3.46 o 
  -9   9   6       19.53       12.69      3.17 o 
  -8   9   6       83.52       82.52      4.24 o 
  -7   9   6       34.81       31.21      2.61 o 
  -6   9   6       64.64       67.20      3.07 o 
  -5   9   6        4.43        0.56      2.17 o 
  -4   9   6       66.42       97.60      3.38 o 
  -3   9   6        0.00       -1.62      1.62 o 
  -2   9   6        1.49       -0.71      1.61 o 
  -1   9   6      616.71      485.79      4.87 o 
   0   9   6        0.68       -0.85      1.31 o 
   1   9   6      588.30      569.64      5.14 o 
   2   9   6       16.06       19.56      1.66 o 
   3   9   6        2.92        2.05      1.58 o 
   4   9   6      566.69      515.02      6.84 o 
   5   9   6     1311.56     1214.74     12.45 o 
   6   9   6      105.42       93.05      3.39 o 
   7   9   6        5.22       -0.83      2.21 o 
   8   9   6      204.74      196.72      4.55 o 
   9   9   6       43.81       46.84      2.99 o 
  10   9   6      268.31      270.87      5.19 o 
  11   9   6      145.18      153.85      4.47 o 
  12   9   6       73.11       65.53      3.43 o 
  13   9   6       17.34       16.83      2.90 o 
  14   9   6       59.91       56.44      3.61 o 
  15   9   6       14.15       15.62      3.12 o 
 -14  10   6       15.18       11.30      3.63 o 
 -13  10   6        4.16        1.65      4.06 o 
 -12  10   6       83.69       76.45      4.10 o 
 -11  10   6      120.80      116.92      4.61 o 
 -10  10   6        2.74        5.17      3.00 o 
  -9  10   6      167.63      174.86      5.17 o 
  -8  10   6        2.62       -0.47      2.79 o 
  -7  10   6       13.38       12.09      3.22 o 
  -6  10   6       18.50       10.96      2.48 o 
  -5  10   6       41.19       54.49      3.44 o 
  -4  10   6      144.42      131.14      4.65 o 
  -3  10   6        0.19       -1.88      1.88 o 
  -2  10   6      206.77      174.96      4.89 o 
  -1  10   6       25.18       23.98      2.08 o 
   0  10   6       12.91       13.82      1.90 o 
   1  10   6      424.13      397.18      5.58 o 
   2  10   6      347.69      337.75      4.64 o 
   3  10   6      607.61      607.08      6.88 o 
   4  10   6        6.62        3.87      2.59 o 
   5  10   6      117.46      106.67      4.08 o 
   6  10   6       21.70       27.18      2.78 o 
   7  10   6       31.85       33.29      2.90 o 
   8  10   6        0.67       -2.48      2.48 o 
   9  10   6       13.03       15.31      3.03 o 
  10  10   6       17.59       16.11      2.85 o 
  11  10   6       31.36       41.36      3.55 o 
  12  10   6      135.43      132.10      4.87 o 
  13  10   6        6.64       10.60      3.90 o 
  14  10   6       70.72       68.72      4.42 o 
 -13  11   6        0.12       -3.03      3.03 o 
 -12  11   6       34.92       33.30      3.72 o 
 -11  11   6        1.67       -3.01      3.01 o 
 -10  11   6       19.14       20.55      3.41 o 
  -9  11   6       49.65       48.26      3.76 o 
  -8  11   6        9.90        0.36      2.75 o 
  -7  11   6       44.01       39.34      3.41 o 
  -6  11   6      192.75      180.18      5.17 o 
  -5  11   6        0.61       -2.78      2.78 o 
  -4  11   6      206.45      199.18      5.27 o 
  -3  11   6       68.67       66.41      2.82 o 
  -2  11   6      203.73      194.18      4.91 o 
  -1  11   6      270.35      250.16      4.34 o 
   0  11   6       97.44       84.64      3.14 o 
   1  11   6      167.27      162.43      3.68 o 
   2  11   6       42.47       43.18      2.50 o 
   3  11   6        0.25       -1.34      1.98 o 
   4  11   6      165.17      142.62      4.73 o 
   5  11   6      115.67      111.64      4.69 o 
   6  11   6       19.25       12.04      3.13 o 
   7  11   6      109.87      113.78      4.66 o 
   8  11   6       17.36       13.39      3.58 o 
   9  11   6        3.66        2.47      3.07 o 
  10  11   6        0.65       -2.49      2.80 o 
  11  11   6       31.16       39.34      4.00 o 
  12  11   6       29.12       39.09      4.25 o 
  13  11   6      246.57      257.08      6.64 o 
 -12  12   6        8.17        5.13      3.48 o 
 -11  12   6      100.59      111.98      6.44 o 
 -10  12   6       12.25        9.29      3.75 o 
  -9  12   6      234.25      233.69      6.79 o 
  -8  12   6      422.30      394.20      7.74 o 
  -7  12   6      197.42      190.98      8.31 o 
  -6  12   6       38.10       34.86      4.92 o 
  -5  12   6      164.04      154.62      5.20 o 
  -4  12   6       21.88       10.83      3.17 o 
  -3  12   6        3.33       -1.21      2.19 o 
  -2  12   6       13.30       11.92      2.72 o 
  -1  12   6       42.20       43.92      3.09 o 
   0  12   6        2.83       -3.22      3.84 o 
   1  12   6       29.49       22.32      4.73 o 
   2  12   6       10.15        5.85      2.31 o 
   3  12   6       67.13       63.87      3.10 o 
   4  12   6        1.77       -2.99      2.99 o 
   5  12   6       10.96       10.30      3.28 o 
   6  12   6       85.53       83.62      4.43 o 
   7  12   6        7.41        9.64      3.44 o 
   8  12   6      112.66      110.47      4.98 o 
   9  12   6        0.01       -3.48      3.48 o 
  10  12   6       94.75       76.37      4.52 o 
  11  12   6        5.84        3.83      4.17 o 
 -10  13   6      149.19      134.67      6.02 o 
  -9  13   6      274.11      269.44      6.89 o 
  -8  13   6      107.65      100.89      4.97 o 
  -7  13   6        5.59        5.68      3.49 o 
  -6  13   6      321.00      332.44      7.25 o 
  -5  13   6        4.76       -1.96      3.95 o 
  -4  13   6       21.63        9.64      3.34 o 
  -3  13   6        0.09       -3.43      3.43 o 
  -2  13   6      435.67      446.13      8.98 o 
  -1  13   6        1.38       -2.88      4.63 o 
   0  13   6      126.41      143.10      4.56 o 
   1  13   6      203.11      182.14      6.71 o 
   2  13   6       74.74       84.88      5.55 o 
   3  13   6      869.50      892.36     12.13 o 
   4  13   6       71.81       70.96      4.48 o 
   5  13   6        0.94        2.30      3.41 o 
   6  13   6       82.12       84.12      4.65 o 
   7  13   6      290.26      312.66      7.32 o 
   8  13   6       60.34       61.91      4.53 o 
   9  13   6       37.48       41.90      4.30 o 
  10  13   6      257.08      279.69      7.98 o 
  -8  14   6        5.93       -2.88      5.02 o 
  -7  14   6        5.74       12.40      3.93 o 
  -6  14   6        0.00       -3.47      3.47 o 
  -5  14   6       94.99       92.94      5.85 o 
  -4  14   6       22.69       22.58      4.54 o 
  -3  14   6       23.91       12.83     13.22 o 
  -2  14   6      118.16      135.70      8.04 o 
  -1  14   6        0.32        6.12      3.77 o 
   0  14   6       86.35       86.25      5.94 o 
   1  14   6      138.70      148.66      5.14 o 
   2  14   6       15.69       13.25      3.44 o 
   3  14   6       27.32       24.26      9.65 o 
   4  14   6        6.25        9.28      3.69 o 
   5  14   6       30.16       25.84      3.93 o 
   6  14   6      228.91      214.30      6.60 o 
   7  14   6        5.39       -3.04      5.72 o 
   8  14   6      132.37      138.56      5.90 o 
  -6  15   6       22.33       13.12     12.01 o 
  -5  15   6        5.24        6.05      4.90 o 
  -4  15   6        8.70        6.20      5.46 o 
  -3  15   6        3.60        0.18      9.63 o 
  -2  15   6       33.86       33.47      7.89 o 
  -1  15   6       13.61        4.73      3.89 o 
   0  15   6       17.11        8.71      3.97 o 
   1  15   6       16.51        9.38      8.36 o 
   2  15   6        0.07        3.68      5.48 o 
   3  15   6       50.40       52.82      5.88 o 
   4  15   6       46.76       49.25      5.88 o 
   5  15   6       33.57       36.59      4.64 o 
 -17   0   7      210.90      199.24      6.42 o 
 -15   0   7       95.01       87.83      3.92 o 
 -13   0   7      113.99      114.02      3.52 o 
 -11   0   7       56.10       43.81      6.59 o 
  -9   0   7     2645.22     2494.59     31.37 o 
  -7   0   7       17.53        9.93      1.11 o 
  -5   0   7      896.79      894.22      7.88 o 
  -3   0   7     6551.59     6899.99     66.20 o 
  -1   0   7    13767.43    14126.97    153.27 o 
   1   0   7     6486.49     6355.91     68.46 o 
   3   0   7    14203.93    14680.19    117.41 o 
   5   0   7     2412.93     2787.38     19.70 o 
   7   0   7        3.53       12.67      0.93 o 
   9   0   7     1153.58     1480.67     13.75 o 
  11   0   7      370.80      353.54      4.83 o 
  13   0   7      452.64      441.06      7.09 o 
  15   0   7        3.22        3.82      2.42 o 
  17   0   7      610.48      665.77     11.48 o 
 -18   1   7       56.27       49.61      3.00 o 
 -17   1   7       78.42       80.34      3.73 o 
 -16   1   7        8.46        4.43      2.88 o 
 -15   1   7       30.10       30.67      3.27 o 
 -14   1   7      434.09      416.49      6.06 o 
 -13   1   7      617.17      662.23      7.91 o 
 -12   1   7       46.70       44.87      2.06 o 
 -11   1   7      854.67      786.77      8.59 o 
 -10   1   7      482.66      506.89      7.17 o 
  -9   1   7      347.34      357.23      5.56 o 
  -8   1   7      712.84      718.01      5.17 o 
  -7   1   7      526.19      570.37      4.49 o 
  -6   1   7      149.24      139.64      1.45 o 
  -5   1   7      561.47      600.09      4.21 o 
  -4   1   7       25.15       17.95      1.13 o 
  -3   1   7     2512.52     2671.34     19.70 o 
  -2   1   7      727.63      769.95      6.13 o 
  -1   1   7        3.86        7.29      0.73 o 
   0   1   7    31838.72    31379.42    359.98 o 
   1   1   7    19029.97    19266.62    150.06 o 
   2   1   7     2562.71     2713.32     18.90 o 
   3   1   7      427.79      395.48      3.01 o 
   4   1   7      328.73      374.10      2.52 o 
   5   1   7     1816.69     1990.13     10.82 o 
   6   1   7     8076.02     9074.64     47.47 o 
   7   1   7       23.30       41.31      0.85 o 
   8   1   7        7.76       15.58      0.76 o 
   9   1   7      723.87      742.89      5.07 o 
  10   1   7      235.99      232.89      2.59 o 
  11   1   7        1.21        4.23      1.21 o 
  12   1   7      281.00      266.15      3.51 o 
  13   1   7      298.84      293.90      3.91 o 
  14   1   7       45.47       43.62      1.82 o 
  15   1   7       68.35       75.57      2.79 o 
  16   1   7      224.96      219.36      5.00 o 
  17   1   7      629.41      637.83      6.91 o 
  18   1   7      252.68      220.86      6.08 o 
 -18   2   7      141.65      145.69      8.55 o 
 -17   2   7        4.38        6.02      5.03 o 
 -16   2   7      108.69      103.81      9.78 o 
 -15   2   7       53.71       57.84      7.09 o 
 -14   2   7        0.21        2.18      2.65 o 
 -13   2   7      164.64      184.34      5.41 o 
 -12   2   7      312.99      312.41      6.22 o 
 -11   2   7     1309.14     1298.45     15.28 o 
 -10   2   7       30.11       19.99      2.40 o 
  -9   2   7        0.67       -1.27      1.37 o 
  -8   2   7      920.02      881.26      7.22 o 
  -7   2   7      146.54      143.15      1.79 o 
  -6   2   7      709.45      771.98      5.67 o 
  -5   2   7      654.17      745.98      5.15 o 
  -4   2   7    14707.04    15546.30     91.10 o 
  -3   2   7      509.24      563.30      4.25 o 
  -2   2   7      108.26      106.15      1.61 o 
  -1   2   7     1989.13     2166.87     17.29 o 
   0   2   7      421.21      426.54      4.76 o 
   1   2   7     1827.83     1923.70     16.66 o 
   2   2   7      131.02      130.39      1.53 o 
   3   2   7      307.59      347.83      2.67 o 
   4   2   7      796.56      806.97      4.61 o 
   5   2   7     1031.33     1139.83      6.10 o 
   6   2   7      239.69      231.13      1.69 o 
   7   2   7      739.44      807.39      4.80 o 
   8   2   7       67.15       58.32      1.09 o 
   9   2   7     2491.80     2365.70     15.45 o 
  10   2   7       40.59       23.68      1.44 o 
  11   2   7      502.68      511.72      5.13 o 
  12   2   7       25.82       29.72      2.30 o 
  13   2   7      243.14      224.51      3.45 o 
  14   2   7       16.85       20.29      1.77 o 
  15   2   7      284.49      278.38      3.97 o 
  16   2   7       36.27       31.19      2.04 o 
  17   2   7      279.25      281.44      5.39 o 
  18   2   7       43.88       37.97      3.14 o 
 -18   3   7      102.09       87.95     26.09 o 
 -17   3   7       57.40       46.47      4.93 o 
 -16   3   7       28.59       27.76     10.60 o 
 -15   3   7       13.84        6.97      4.39 o 
 -14   3   7       46.15       41.85      3.89 o 
 -13   3   7       13.91       11.20      2.76 o 
 -12   3   7       42.23       47.02      3.36 o 
 -11   3   7      170.68      172.97      4.61 o 
 -10   3   7      803.37      824.11      9.65 o 
  -9   3   7       12.29       13.39      1.74 o 
  -8   3   7        2.97       -1.28      1.28 o 
  -7   3   7      164.33      173.54      3.27 o 
  -6   3   7      702.79      695.86      4.44 o 
  -5   3   7      251.19      254.86      2.12 o 
  -4   3   7     4248.68     4765.08     28.08 o 
  -3   3   7        8.73        4.12      0.68 o 
  -2   3   7      777.70      766.69      6.20 o 
  -1   3   7      932.84     1040.59      8.68 o 
   0   3   7      181.70      189.92      2.48 o 
   1   3   7        0.46       -0.71      0.71 o 
   2   3   7      139.55      111.86      1.62 o 
   3   3   7       48.98       42.50      0.84 o 
   4   3   7     2264.31     2464.85     12.84 o 
   5   3   7      194.95      206.65      1.96 o 
   6   3   7        9.03       19.74      0.69 o 
   7   3   7      505.81      584.73      3.71 o 
   8   3   7      529.86      538.82      4.30 o 
   9   3   7      100.04       89.53      2.20 o 
  10   3   7     1712.22     1645.37     12.43 o 
  11   3   7       25.23       30.41      1.58 o 
  12   3   7       29.88       17.44      1.57 o 
  13   3   7        3.16        2.75      1.55 o 
  14   3   7      244.64      237.07      3.68 o 
  15   3   7       38.32       33.56      2.13 o 
  16   3   7        7.91        6.43      2.52 o 
  17   3   7       36.49       41.19      2.36 o 
 -17   4   7        1.22        2.62      8.70 o 
 -16   4   7        1.11       -2.91      3.66 o 
 -15   4   7       11.69        2.56      3.61 o 
 -14   4   7       11.24       14.51      3.77 o 
 -13   4   7      101.57       96.52      4.77 o 
 -12   4   7        1.70        2.62      3.63 o 
 -11   4   7      703.04      679.09      8.26 o 
 -10   4   7       97.27      113.81      2.91 o 
  -9   4   7     1401.10     1249.97     11.25 o 
  -8   4   7      470.55      395.53      3.66 o 
  -7   4   7      419.63      438.39      4.05 o 
  -6   4   7        1.39        6.04      0.93 o 
  -5   4   7     3892.85     4146.31     22.87 o 
  -4   4   7     1284.79     1383.12      8.16 o 
  -3   4   7      225.65      255.94      2.24 o 
  -2   4   7      511.75      572.70      4.13 o 
  -1   4   7        0.73       -0.38      0.63 o 
   0   4   7      151.72      212.17      2.79 o 
   1   4   7      864.98      965.07      6.06 o 
   2   4   7      475.19      515.41      3.42 o 
   3   4   7       31.12       46.35      0.89 o 
   4   4   7      135.85      177.64      1.60 o 
   5   4   7        1.70        1.00      0.64 o 
   6   4   7      354.64      335.55      2.44 o 
   7   4   7      661.67      654.70      4.14 o 
   8   4   7      888.58      846.60      5.91 o 
   9   4   7      347.64      350.12      3.70 o 
  10   4   7      218.56      193.02      2.95 o 
  11   4   7       55.64       35.22      1.79 o 
  12   4   7       53.70       43.48      2.42 o 
  13   4   7       40.63       42.25      2.70 o 
  14   4   7      153.02      143.79      4.41 o 
  15   4   7        0.05       -1.34      1.77 o 
  16   4   7       13.18       12.08      3.40 o 
  17   4   7      128.42      130.08      5.93 o 
 -17   5   7       87.16       89.12      5.81 o 
 -16   5   7      135.60      140.35      8.71 o 
 -15   5   7      208.13      219.44     17.42 o 
 -14   5   7        5.99       -4.41      5.82 o 
 -13   5   7      168.82      158.86      6.13 o 
 -12   5   7        2.69        0.92      1.58 o 
 -11   5   7        0.00        2.57      1.56 o 
 -10   5   7       30.58       32.63      1.90 o 
  -9   5   7       70.16       48.45      2.19 o 
  -8   5   7        0.00       -1.33      1.33 o 
  -7   5   7      162.33      186.93      3.44 o 
  -6   5   7      566.70      555.71      3.90 o 
  -5   5   7      957.50     1095.77      6.75 o 
  -4   5   7      346.63      375.93      3.01 o 
  -3   5   7     1402.36     1597.10      9.35 o 
  -2   5   7      300.60      319.36      2.74 o 
  -1   5   7     1882.17     2075.29     11.94 o 
   0   5   7     2533.11     2746.54     15.17 o 
   1   5   7      879.18      923.42      5.61 o 
   2   5   7      278.83      319.76      2.43 o 
   3   5   7      671.91      820.79      4.77 o 
   4   5   7      311.01      366.22      2.90 o 
   5   5   7       21.42       14.42      0.80 o 
   6   5   7       32.89       39.84      1.14 o 
   7   5   7      511.00      446.94      3.47 o 
   8   5   7        4.21        6.26      1.07 o 
   9   5   7        0.01       -0.57      1.42 o 
  10   5   7        4.46        1.17      1.68 o 
  11   5   7       70.47       78.57      3.01 o 
  12   5   7      174.43      183.95      4.06 o 
  13   5   7       73.06       73.55      3.34 o 
  14   5   7        8.54        6.55      1.96 o 
  15   5   7       37.26       38.44      2.95 o 
  16   5   7      185.84      177.53      7.30 o 
  17   5   7       66.07       66.16      4.72 o 
 -16   6   7        4.57        4.96      7.19 o 
 -15   6   7       54.57       60.69      5.34 o 
 -14   6   7       77.18       69.44      3.88 o 
 -13   6   7        2.56        3.18      5.70 o 
 -12   6   7      759.68      764.82     10.84 o 
 -11   6   7       28.72       29.45      3.76 o 
 -10   6   7       83.78       78.97      3.24 o 
  -9   6   7      648.34      649.91      7.14 o 
  -8   6   7      134.79      115.95      2.93 o 
  -7   6   7        2.58       -1.96      1.96 o 
  -6   6   7        8.73        3.32      1.10 o 
  -5   6   7      243.30      257.11      2.78 o 
  -4   6   7      167.41      189.80      2.88 o 
  -3   6   7      484.12      540.06      4.48 o 
  -2   6   7      122.41      156.10      1.90 o 
  -1   6   7      395.12      461.29      3.41 o 
   0   6   7       31.25       23.76      1.04 o 
   1   6   7     1342.90     1526.10      8.66 o 
   2   6   7       83.56      120.39      1.49 o 
   3   6   7      100.46       95.89      1.38 o 
   4   6   7      147.64      144.16      2.10 o 
   5   6   7     1377.45     1396.69      9.07 o 
   6   6   7      865.38      865.35      5.81 o 
   7   6   7      406.58      398.78      3.53 o 
   8   6   7      341.18      321.47      3.66 o 
   9   6   7        1.95        2.03      1.37 o 
  10   6   7       20.47       24.03      1.85 o 
  11   6   7       61.02       58.44      2.43 o 
  12   6   7      254.54      232.12      4.10 o 
  13   6   7        2.20        3.67      1.95 o 
  14   6   7       67.90       71.57      4.44 o 
  15   6   7        4.70        4.23      2.14 o 
  16   6   7       14.74       14.63      2.65 o 
 -16   7   7        2.76        3.35      2.79 o 
 -15   7   7      127.92      124.14      6.76 o 
 -14   7   7        5.75        4.69      3.81 o 
 -13   7   7      322.72      333.64      5.54 o 
 -12   7   7        8.39        4.92      2.11 o 
 -11   7   7       22.67       23.65      2.17 o 
 -10   7   7        0.00       -1.28      2.03 o 
  -9   7   7      602.03      595.24      7.13 o 
  -8   7   7        4.71        5.11      1.95 o 
  -7   7   7        9.22        5.43      1.81 o 
  -6   7   7      201.45      175.75      3.55 o 
  -5   7   7      504.50      525.53      5.24 o 
  -4   7   7      650.56      597.96      5.26 o 
  -3   7   7       17.35       20.00      1.19 o 
  -2   7   7      198.88      224.80      2.57 o 
  -1   7   7      251.62      238.64      2.51 o 
   0   7   7       91.12      124.36      2.07 o 
   1   7   7       46.99       55.84      1.46 o 
   2   7   7      206.63      196.24      2.10 o 
   3   7   7     3983.72     3932.39     20.24 o 
   4   7   7     2454.07     2297.99     13.65 o 
   5   7   7       89.84      111.73      2.54 o 
   6   7   7      762.55      747.77      6.12 o 
   7   7   7       92.09       92.66      2.31 o 
   8   7   7      130.06      126.78      3.15 o 
   9   7   7       70.91       68.52      2.39 o 
  10   7   7       55.32       50.53      2.61 o 
  11   7   7      102.30      104.64      2.85 o 
  12   7   7      396.56      404.40      5.00 o 
  13   7   7        1.07        2.08      1.92 o 
  14   7   7       49.78       51.29      2.48 o 
  15   7   7      357.35      367.40      5.18 o 
  16   7   7       34.93       43.26      3.41 o 
 -15   8   7      325.32      333.39      6.05 o 
 -14   8   7      168.72      165.98      4.46 o 
 -13   8   7       36.23       37.60      3.66 o 
 -12   8   7      475.63      492.64      6.81 o 
 -11   8   7       96.82       98.82      3.54 o 
 -10   8   7        2.26        2.96      3.06 o 
  -9   8   7      985.68     1016.69     10.82 o 
  -8   8   7      107.33       96.62      3.28 o 
  -7   8   7      347.31      358.66      5.58 o 
  -6   8   7      318.29      290.13      4.07 o 
  -5   8   7      469.67      422.12      4.95 o 
  -4   8   7      140.52      135.30      3.27 o 
  -3   8   7       78.25       89.61      2.21 o 
  -2   8   7      817.20      796.63      6.01 o 
  -1   8   7        0.04       -0.98      1.16 o 
   0   8   7      146.16      129.58      2.17 o 
   1   8   7      734.67      707.81      5.22 o 
   2   8   7     1002.44      959.45      6.80 o 
   3   8   7      327.95      293.34      3.35 o 
   4   8   7      182.08      192.12      3.55 o 
   5   8   7        0.09        1.88      1.75 o 
   6   8   7      554.99      572.47      6.60 o 
   7   8   7       70.19       68.12      2.73 o 
   8   8   7      177.04      176.22      4.19 o 
   9   8   7       88.33       81.69      2.80 o 
  10   8   7       15.12       14.92      2.30 o 
  11   8   7       44.03       49.88      2.73 o 
  12   8   7      218.17      208.62      4.43 o 
  13   8   7        0.16        1.15      2.92 o 
  14   8   7        5.33        2.32      2.61 o 
  15   8   7        7.86        1.59      2.52 o 
 -15   9   7       15.39       20.76      3.06 o 
 -14   9   7      109.42      112.55      4.34 o 
 -13   9   7       82.42       79.65      3.55 o 
 -12   9   7       11.89        4.18      3.25 o 
 -11   9   7        0.13       -0.90      2.46 o 
 -10   9   7       19.92       18.08      3.10 o 
  -9   9   7      113.95      113.19      3.81 o 
  -8   9   7       24.39       22.28      2.54 o 
  -7   9   7       20.12       12.64      2.79 o 
  -6   9   7      709.95      647.27      8.35 o 
  -5   9   7     1169.06     1124.84     11.71 o 
  -4   9   7       11.80       12.59      2.92 o 
  -3   9   7        6.45       -0.65      1.71 o 
  -2   9   7     1692.51     1562.15     12.94 o 
  -1   9   7       26.19       23.34      1.77 o 
   0   9   7      726.35      651.20      5.44 o 
   1   9   7       20.20       18.82      1.74 o 
   2   9   7      616.38      581.99      5.50 o 
   3   9   7       87.91       82.48      2.81 o 
   4   9   7      778.05      783.65      8.23 o 
   5   9   7      502.18      508.88      6.85 o 
   6   9   7        1.28        0.68      2.18 o 
   7   9   7       59.64       55.32      2.98 o 
   8   9   7      136.16      143.28      4.08 o 
   9   9   7       89.05       96.32      4.88 o 
  10   9   7      340.94      336.64      5.90 o 
  11   9   7       52.00       48.10      3.19 o 
  12   9   7        0.73       -1.62      2.57 o 
  13   9   7       36.79       42.89      3.18 o 
  14   9   7       32.31       34.59      3.28 o 
 -14  10   7       37.29       37.58      3.50 o 
 -13  10   7        0.91       -2.44      2.76 o 
 -12  10   7      129.04      124.33      4.80 o 
 -11  10   7        2.54        0.62      2.89 o 
 -10  10   7      371.20      369.35      6.95 o 
  -9  10   7        0.00        0.40      2.72 o 
  -8  10   7      263.31      267.11      6.05 o 
  -7  10   7      153.40      152.19      4.41 o 
  -6  10   7        0.02        2.88      2.32 o 
  -5  10   7      166.40      156.05      4.73 o 
  -4  10   7       10.97       14.52      2.73 o 
  -3  10   7      164.86      157.94      3.91 o 
  -2  10   7       97.20       88.43      2.95 o 
  -1  10   7     1197.81     1105.11      9.93 o 
   0  10   7       95.20       83.63      2.55 o 
   1  10   7      196.67      182.89      3.65 o 
   2  10   7       18.72       12.29      1.94 o 
   3  10   7      115.38      106.19      3.19 o 
   4  10   7      229.19      218.56      5.22 o 
   5  10   7      215.62      227.49      5.47 o 
   6  10   7      132.92      121.05      3.95 o 
   7  10   7        0.69       -2.36      2.36 o 
   8  10   7       45.32       36.84      3.09 o 
   9  10   7      112.65      124.50      4.61 o 
  10  10   7        9.31       10.58      2.79 o 
  11  10   7      262.67      254.17      6.08 o 
  12  10   7       53.76       68.63      4.28 o 
  13  10   7      125.56      137.77      6.08 o 
  14  10   7        3.28        3.98      3.45 o 
 -13  11   7       35.52       32.06      3.76 o 
 -12  11   7       10.03        9.29      3.56 o 
 -11  11   7        2.41        1.68      3.21 o 
 -10  11   7        8.41        8.87      3.22 o 
  -9  11   7      175.79      173.58      5.40 o 
  -8  11   7        9.83        0.88      2.78 o 
  -7  11   7       15.89        9.99      3.08 o 
  -6  11   7       10.32        7.75      3.11 o 
  -5  11   7       83.44       87.13      4.08 o 
  -4  11   7       80.46       90.93      3.98 o 
  -3  11   7        0.08       -2.67      2.67 o 
  -2  11   7      470.70      516.93      7.20 o 
  -1  11   7        4.96        8.30      2.18 o 
   0  11   7       60.87       54.07      3.05 o 
   1  11   7        0.18       -0.05      1.93 o 
   2  11   7      315.40      317.85      5.05 o 
   3  11   7        3.65        2.95      2.00 o 
   4  11   7      309.07      321.16      6.32 o 
   5  11   7       10.04        3.16      2.92 o 
   6  11   7      102.98      105.44      4.60 o 
   7  11   7      284.75      290.15      7.33 o 
   8  11   7        3.80       -1.48      3.03 o 
   9  11   7       52.62       46.25      3.78 o 
  10  11   7        1.73       -2.80      2.80 o 
  11  11   7      233.29      248.72      6.30 o 
  12  11   7      201.50      233.01      6.27 o 
  13  11   7      109.30      121.26      5.23 o 
 -12  12   7       14.97       18.24     10.13 o 
 -11  12   7       21.02       23.11      3.94 o 
 -10  12   7        9.37       14.44      3.90 o 
  -9  12   7        2.11        2.84      3.68 o 
  -8  12   7      104.57      112.91      4.90 o 
  -7  12   7       31.70       28.03      5.25 o 
  -6  12   7        0.66        1.58      3.12 o 
  -5  12   7        2.40       -3.00      3.00 o 
  -4  12   7       16.23       11.99      3.24 o 
  -3  12   7       49.45       45.39      2.80 o 
  -2  12   7        8.88        8.14      2.47 o 
  -1  12   7       52.65       61.16      4.28 o 
   0  12   7       69.12       55.66      3.26 o 
   1  12   7        3.47       -1.11      4.18 o 
   2  12   7       37.94       27.68      2.58 o 
   3  12   7       20.20       19.67      2.58 o 
   4  12   7      110.06      119.15      5.36 o 
   5  12   7       23.75       15.83      3.34 o 
   6  12   7       25.06       19.01      3.52 o 
   7  12   7      317.71      315.07      7.06 o 
   8  12   7       13.49       14.45      3.57 o 
   9  12   7       31.82       32.40      4.28 o 
  10  12   7       42.72       52.05      4.14 o 
  11  12   7       26.87       28.59      4.68 o 
 -10  13   7        1.49        1.35      5.48 o 
  -9  13   7       12.43       14.94      3.67 o 
  -8  13   7        3.85        2.33      3.37 o 
  -7  13   7       42.32       30.05      3.89 o 
  -6  13   7      103.69      100.69      4.81 o 
  -5  13   7       17.84       11.50      3.50 o 
  -4  13   7        0.64        2.10      3.27 o 
  -3  13   7       18.56       10.35      3.84 o 
  -2  13   7       94.47       91.66      4.53 o 
  -1  13   7      109.46       97.86      4.80 o 
   0  13   7      671.29      635.45      8.66 o 
   1  13   7        0.31       -0.63      2.96 o 
   2  13   7       70.11       68.83      6.29 o 
   3  13   7       61.05       70.02      4.35 o 
   4  13   7       37.39       40.12      3.97 o 
   5  13   7       97.50       88.17      4.73 o 
   6  13   7      103.50      100.45      4.94 o 
   7  13   7       79.69       96.86      5.92 o 
   8  13   7       22.60       31.76      3.98 o 
   9  13   7       34.79       35.78      4.18 o 
  10  13   7      572.99      596.96     11.30 o 
  -8  14   7       47.81       35.20      4.34 o 
  -7  14   7      312.07      289.68      7.26 o 
  -6  14   7      164.25      168.69      5.97 o 
  -5  14   7        0.83       -1.67      3.88 o 
  -4  14   7       60.45       61.32      4.84 o 
  -3  14   7        9.32        2.20      7.72 o 
  -2  14   7        3.38       -1.00      7.24 o 
  -1  14   7       28.09       13.83      7.46 o 
   0  14   7        0.17       -7.06      7.06 o 
   1  14   7      102.30      108.42      5.07 o 
   2  14   7        3.82        3.07      3.16 o 
   3  14   7        6.58        6.85      4.46 o 
   4  14   7       15.12       14.14      4.37 o 
   5  14   7        0.73       -1.59      3.54 o 
   6  14   7        5.01       -0.87      3.70 o 
   7  14   7       16.62       14.44      3.91 o 
   8  14   7       47.54       42.59      4.92 o 
  -5  15   7      206.61      211.11      7.22 o 
  -4  15   7        2.10        5.63      7.42 o 
  -3  15   7       88.81       94.60      9.40 o 
  -2  15   7       22.87       21.36      4.99 o 
  -1  15   7       28.71       26.18      5.21 o 
   0  15   7        9.47        8.65      4.19 o 
   1  15   7       25.47       25.62      7.85 o 
   2  15   7      149.28      163.83      9.00 o 
   3  15   7       52.98       50.97      5.74 o 
   4  15   7      106.23      106.12     14.86 o 
   5  15   7       12.03        9.14      5.03 o 
 -18   0   8        8.44        5.83      3.58 o 
 -16   0   8      258.95      240.87      5.88 o 
 -14   0   8       72.90       77.14      6.18 o 
 -12   0   8       24.56       28.41      7.35 o 
 -10   0   8      335.03      295.06      7.03 o 
  -8   0   8     2897.47     2484.02     22.35 o 
  -6   0   8      134.70      198.59      2.83 o 
  -4   0   8       34.35        6.34      0.94 o 
  -2   0   8     9666.56     9875.81     96.84 o 
   0   0   8    16482.04    16340.19    180.80 o 
   2   0   8     2123.47     2300.93     24.66 o 
   4   0   8        4.50       -0.78      0.78 o 
   6   0   8      186.82      164.27      1.96 o 
   8   0   8      238.53      293.69      2.70 o 
  10   0   8     1107.11     1013.11     10.56 o 
  12   0   8        1.80        5.40      1.56 o 
  14   0   8       87.12       92.37      3.88 o 
  16   0   8       21.63       18.10      2.80 o 
  18   0   8        3.04        5.61      3.11 o 
 -18   1   8       37.82       33.34      3.37 o 
 -17   1   8        2.38       -0.35      2.27 o 
 -16   1   8        1.66       -2.36      2.36 o 
 -15   1   8        4.15       -0.12      2.75 o 
 -14   1   8        7.67        6.80      2.06 o 
 -13   1   8      123.56      113.58      3.31 o 
 -12   1   8       79.12      103.38      2.81 o 
 -11   1   8      256.92      279.05      4.17 o 
 -10   1   8        1.20        0.78      1.43 o 
  -9   1   8      350.50      351.75      3.88 o 
  -8   1   8       71.19       64.27      1.38 o 
  -7   1   8     1465.31     1460.61      9.85 o 
  -6   1   8      247.08      214.18      1.83 o 
  -5   1   8      441.36      517.83      3.59 o 
  -4   1   8      399.85      449.28      3.29 o 
  -3   1   8      456.50      433.42      3.60 o 
  -2   1   8       55.83       62.76      1.25 o 
  -1   1   8     1557.71     1566.43     12.66 o 
   0   1   8    16012.53    15833.84    146.85 o 
   1   1   8     1237.84     1244.41     10.15 o 
   2   1   8      110.75      112.52      1.55 o 
   3   1   8      267.20      273.15      2.22 o 
   4   1   8      170.24      170.02      1.53 o 
   5   1   8      193.90      205.59      2.14 o 
   6   1   8      409.55      461.09      3.09 o 
   7   1   8       63.85       67.54      1.08 o 
   8   1   8      148.41      147.51      1.43 o 
   9   1   8     1020.76      945.97      6.24 o 
  10   1   8      187.44      140.97      2.63 o 
  11   1   8       36.29       30.46      1.57 o 
  12   1   8      146.89      147.86      2.82 o 
  13   1   8      419.70      420.15      4.37 o 
  14   1   8        8.27       12.08      1.51 o 
  15   1   8        7.06        2.62      1.74 o 
  16   1   8      150.20      151.66      5.66 o 
  17   1   8      249.21      270.25      4.98 o 
  18   1   8       39.93       48.78      2.82 o 
 -18   2   8       13.76       15.49      8.77 o 
 -17   2   8       53.42       56.10      7.25 o 
 -16   2   8       18.99        5.45      3.40 o 
 -15   2   8       50.10       49.50      3.01 o 
 -14   2   8       23.50       23.72      2.27 o 
 -13   2   8        1.68        0.41      2.56 o 
 -12   2   8        0.00        0.05      2.24 o 
 -11   2   8       77.78       78.73      5.19 o 
 -10   2   8      157.35      126.63      3.45 o 
  -9   2   8      747.28      748.30      7.87 o 
  -8   2   8     4036.47     3878.40     26.42 o 
  -7   2   8      148.07      157.65      1.92 o 
  -6   2   8      214.88      239.06      2.12 o 
  -5   2   8     1243.70     1378.91      7.97 o 
  -4   2   8       24.28       29.55      1.41 o 
  -3   2   8      165.33      177.60      1.87 o 
  -2   2   8     8813.74     9059.14     82.78 o 
  -1   2   8     9889.90    10154.42     78.25 o 
   0   2   8     4711.21     4923.44     44.67 o 
   1   2   8      560.43      622.78      6.01 o 
   2   2   8     1477.92     1620.35     15.11 o 
   3   2   8     9424.10     9842.21     53.36 o 
   4   2   8      586.31      638.20      3.67 o 
   5   2   8     3007.80     3399.58     17.12 o 
   6   2   8       12.51       10.57      0.58 o 
   7   2   8      641.29      615.91      3.76 o 
   8   2   8      581.46      579.28      4.49 o 
   9   2   8     1470.06     1461.08     10.46 o 
  10   2   8      417.60      371.15      3.90 o 
  11   2   8        5.77        9.69      1.44 o 
  12   2   8       11.74       10.61      1.50 o 
  13   2   8       63.21       66.50      2.28 o 
  14   2   8       58.64       63.12      2.36 o 
  15   2   8      582.07      602.65      6.29 o 
  16   2   8       52.63       54.70      2.37 o 
  17   2   8      198.52      202.91      5.57 o 
  18   2   8        8.53        5.57      3.65 o 
 -17   3   8       54.28       48.39      4.66 o 
 -16   3   8      130.73      116.63      5.68 o 
 -15   3   8       36.61       28.15      4.01 o 
 -14   3   8      329.74      324.20      7.63 o 
 -13   3   8       30.27       35.56      3.14 o 
 -12   3   8       88.27       88.54      3.86 o 
 -11   3   8        1.25        2.17      3.29 o 
 -10   3   8      308.92      292.29      4.94 o 
  -9   3   8     1405.94     1322.12     12.69 o 
  -8   3   8        4.04        2.12      1.31 o 
  -7   3   8      438.46      417.17      3.58 o 
  -6   3   8       86.46       92.09      1.30 o 
  -5   3   8      442.66      537.14      3.73 o 
  -4   3   8      199.76      201.47      1.82 o 
  -3   3   8     7682.95     8177.76     49.48 o 
  -2   3   8      277.81      274.82      2.59 o 
  -1   3   8        4.83        9.32      0.86 o 
   0   3   8       50.86       35.97      1.47 o 
   1   3   8     1791.13     1927.10     13.38 o 
   2   3   8       37.95       37.95      1.11 o 
   3   3   8     2399.25     2575.60     13.34 o 
   4   3   8     4501.99     5085.44     25.11 o 
   5   3   8       26.75       15.96      0.74 o 
   6   3   8      444.93      450.14      2.98 o 
   7   3   8      125.60      119.71      1.39 o 
   8   3   8      103.17       83.07      1.99 o 
   9   3   8       21.55       29.69      1.39 o 
  10   3   8       16.40       13.21      1.38 o 
  11   3   8      145.20      155.44      2.78 o 
  12   3   8        2.90        2.48      1.52 o 
  13   3   8      104.59      109.13      4.12 o 
  14   3   8      346.05      348.37      6.01 o 
  15   3   8      187.46      180.35      3.65 o 
  16   3   8        0.01        1.74      1.58 o 
  17   3   8       95.19       80.46      3.71 o 
 -17   4   8      141.05      141.89      6.52 o 
 -16   4   8       14.66       17.16      5.27 o 
 -15   4   8       53.33       54.38      4.62 o 
 -14   4   8        0.38       -1.08      3.36 o 
 -13   4   8       26.07       27.85      3.77 o 
 -12   4   8       68.41       77.02      2.75 o 
 -11   4   8      180.54      168.72      3.67 o 
 -10   4   8        0.40        1.30      1.27 o 
  -9   4   8      920.07      852.32      7.46 o 
  -8   4   8        1.47        1.96      1.35 o 
  -7   4   8        1.60       -0.68      1.01 o 
  -6   4   8       87.07       99.11      1.49 o 
  -5   4   8      729.04      855.60      5.36 o 
  -4   4   8      286.93      313.00      2.55 o 
  -3   4   8      102.86      117.57      1.62 o 
  -2   4   8       60.84       78.23      1.27 o 
  -1   4   8      546.98      590.77      4.06 o 
   0   4   8      504.24      550.00      4.16 o 
   1   4   8       27.77       24.23      0.79 o 
   2   4   8      528.22      585.12      3.56 o 
   3   4   8      129.15      209.71      2.02 o 
   4   4   8      490.36      566.49      3.53 o 
   5   4   8     2000.48     2283.19     11.83 o 
   6   4   8       55.17       56.57      1.08 o 
   7   4   8       93.28       98.80      1.53 o 
   8   4   8      585.37      609.73      4.63 o 
   9   4   8      383.77      333.28      3.64 o 
  10   4   8       90.03       83.06      2.14 o 
  11   4   8      539.72      548.52      5.69 o 
  12   4   8       65.10       58.20      2.58 o 
  13   4   8       77.62       79.67      2.54 o 
  14   4   8       73.54       66.20      2.63 o 
  15   4   8      218.63      230.91      5.45 o 
  16   4   8      110.92      102.36      3.68 o 
  17   4   8       21.63       20.85      2.91 o 
 -17   5   8        6.21       -0.66      4.27 o 
 -16   5   8       26.03       14.20      4.45 o 
 -15   5   8       29.35       31.13      5.44 o 
 -14   5   8      120.19      118.44      7.79 o 
 -13   5   8      177.48      187.58      4.68 o 
 -12   5   8      209.58      193.08      4.61 o 
 -11   5   8      358.08      320.83      4.81 o 
 -10   5   8      357.73      326.13      4.58 o 
  -9   5   8      112.86      111.53      2.91 o 
  -8   5   8       76.67       74.51      2.24 o 
  -7   5   8       13.27        8.02      0.91 o 
  -6   5   8       13.23       13.90      0.97 o 
  -5   5   8      542.57      478.54      3.53 o 
  -4   5   8      351.82      307.34      2.61 o 
  -3   5   8        4.02        3.22      0.72 o 
  -2   5   8     1055.98     1360.67      8.39 o 
  -1   5   8      995.98     1077.20      6.67 o 
   0   5   8      561.04      525.86      3.68 o 
   1   5   8     1230.58     1296.08      7.27 o 
   2   5   8        1.43        1.14      0.63 o 
   3   5   8        9.26        6.33      0.83 o 
   4   5   8        9.84        1.11      0.72 o 
   5   5   8       25.38       31.15      0.97 o 
   6   5   8      139.89      120.95      1.75 o 
   7   5   8      364.90      344.20      2.99 o 
   8   5   8      662.85      620.10      4.90 o 
   9   5   8      498.20      456.56      4.39 o 
  10   5   8      756.60      654.93      6.73 o 
  11   5   8       10.26        9.07      2.02 o 
  12   5   8      215.16      199.12      4.22 o 
  13   5   8        2.40        1.55      2.26 o 
  14   5   8      144.18      158.61      4.37 o 
  15   5   8       11.40       15.69      2.67 o 
  16   5   8       38.49       38.73      4.10 o 
  17   5   8      147.25      148.41      4.56 o 
 -16   6   8        0.08        0.92      4.21 o 
 -15   6   8      176.32      172.98      7.35 o 
 -14   6   8        0.20       -2.63      2.63 o 
 -13   6   8        9.36        8.07      2.88 o 
 -12   6   8       42.94       45.43      3.18 o 
 -11   6   8      166.14      150.23      5.04 o 
 -10   6   8        2.20        3.43      2.22 o 
  -9   6   8      179.71      182.54      3.52 o 
  -8   6   8      339.13      321.04      6.53 o 
  -7   6   8      273.97      273.34      4.02 o 
  -6   6   8        0.00       -1.06      1.06 o 
  -5   6   8     3165.03     3265.06     20.39 o 
  -4   6   8      248.36      280.11      3.15 o 
  -3   6   8     3329.16     3101.27     16.89 o 
  -2   6   8     1566.52     1531.50     10.40 o 
  -1   6   8     1081.71     1069.76      6.53 o 
   0   6   8      367.60      386.93      3.12 o 
   1   6   8     1175.57     1189.08      6.89 o 
   2   6   8       86.53       86.67      1.40 o 
   3   6   8       11.82        3.20      0.74 o 
   4   6   8     1817.93     1859.69     11.64 o 
   5   6   8      638.79      611.96      4.74 o 
   6   6   8      436.44      397.21      3.64 o 
   7   6   8        0.03       -0.04      1.12 o 
   8   6   8       82.12       83.19      2.29 o 
   9   6   8      175.86      157.78      2.85 o 
  10   6   8      589.69      579.02      6.14 o 
  11   6   8       14.58       13.54      3.09 o 
  12   6   8        1.27        4.50      2.50 o 
  13   6   8      186.84      192.48      4.01 o 
  14   6   8        0.71       -0.29      2.10 o 
  15   6   8      235.96      240.68      4.53 o 
  16   6   8       51.39       50.05      3.36 o 
 -16   7   8      425.63      430.25     10.72 o 
 -15   7   8       11.44        6.92      3.07 o 
 -14   7   8      168.97      155.14      4.08 o 
 -13   7   8        2.77       -0.87      2.35 o 
 -12   7   8      162.65      149.00      3.80 o 
 -11   7   8       66.37       64.17      2.80 o 
 -10   7   8      671.96      680.52      7.86 o 
  -9   7   8      510.39      487.10      6.34 o 
  -8   7   8      565.07      556.86      6.74 o 
  -7   7   8      143.30      135.29      3.61 o 
  -6   7   8     2224.02     2154.14     16.06 o 
  -5   7   8      357.40      323.65      3.98 o 
  -4   7   8     4050.43     3753.48     24.31 o 
  -3   7   8        2.69        0.59      1.09 o 
  -2   7   8      642.67      628.64      4.67 o 
  -1   7   8       83.12       64.57      1.55 o 
   0   7   8      643.74      586.98      4.54 o 
   1   7   8      136.44      139.42      2.05 o 
   2   7   8        0.77        0.23      0.89 o 
   3   7   8      213.39      220.87      2.51 o 
   4   7   8     1241.82     1228.57      7.98 o 
   5   7   8      920.93      824.57      6.57 o 
   6   7   8      399.03      373.32      3.76 o 
   7   7   8       63.03       69.49      2.09 o 
   8   7   8      100.30       98.26      2.76 o 
   9   7   8      253.34      263.79      4.01 o 
  10   7   8      192.69      195.35      3.83 o 
  11   7   8      427.58      439.95      5.25 o 
  12   7   8        2.14        4.43      1.84 o 
  13   7   8      382.22      392.51      5.30 o 
  14   7   8       27.16       28.14      2.26 o 
  15   7   8        0.07        2.22      2.62 o 
  16   7   8       51.18       45.46      3.66 o 
 -15   8   8      101.61       87.41      3.86 o 
 -14   8   8       76.49       86.97      3.80 o 
 -13   8   8      237.22      231.19      5.10 o 
 -12   8   8       12.59        7.63      2.42 o 
 -11   8   8      374.20      361.31      6.74 o 
 -10   8   8      144.77      120.26      3.72 o 
  -9   8   8      804.17      790.17     10.29 o 
  -8   8   8      406.08      418.50      6.01 o 
  -7   8   8       79.45      106.54      3.11 o 
  -6   8   8      115.18      122.91      3.26 o 
  -5   8   8       98.47       72.10      3.76 o 
  -4   8   8       64.91       47.24      2.51 o 
  -3   8   8      180.02      118.28      2.52 o 
  -2   8   8      506.89      534.94      4.88 o 
  -1   8   8     1977.43     1946.24     13.28 o 
   0   8   8       62.71       52.49      2.35 o 
   1   8   8      432.91      359.79      3.54 o 
   2   8   8       87.75      107.20      2.25 o 
   3   8   8      961.95     1006.10      7.58 o 
   4   8   8      112.58      127.36      2.48 o 
   5   8   8       38.13       32.37      2.17 o 
   6   8   8      297.11      284.80      4.52 o 
   7   8   8       93.28       73.67      2.66 o 
   8   8   8        0.10       -1.95      1.95 o 
   9   8   8        8.32        5.38      1.96 o 
  10   8   8        0.40        0.19      2.16 o 
  11   8   8      548.88      551.43      6.93 o 
  12   8   8       69.97       66.47      2.97 o 
  13   8   8        0.34       -0.52      2.49 o 
  14   8   8        6.11        5.20      3.21 o 
  15   8   8        4.01        4.54      2.64 o 
 -15   9   8       59.47       55.36      3.58 o 
 -14   9   8       57.10       62.79      3.56 o 
 -13   9   8       12.83       10.73      2.72 o 
 -12   9   8       26.69       19.47      2.76 o 
 -11   9   8        4.60        0.10      2.44 o 
 -10   9   8      356.64      388.33      6.20 o 
  -9   9   8       24.67       24.68      2.67 o 
  -8   9   8        2.69       -1.50      2.25 o 
  -7   9   8        3.06        0.29      2.28 o 
  -6   9   8       25.58       25.59      2.45 o 
  -5   9   8       97.89       90.23      3.28 o 
  -4   9   8      496.80      448.33      6.35 o 
  -3   9   8       96.48      105.84      3.26 o 
  -2   9   8      193.80      191.30      3.52 o 
  -1   9   8      105.76       94.37      2.64 o 
   0   9   8      173.91      184.51      2.95 o 
   1   9   8      102.19       80.18      2.31 o 
   2   9   8      421.48      382.55      4.33 o 
   3   9   8      378.73      351.30      4.26 o 
   4   9   8      113.08      134.50      3.49 o 
   5   9   8       24.91       20.18      2.46 o 
   6   9   8        0.01       -1.93      2.10 o 
   7   9   8        0.00       -2.25      2.25 o 
   8   9   8        0.14        0.12      2.52 o 
   9   9   8      145.05      143.27      3.89 o 
  10   9   8        4.21        8.78      2.43 o 
  11   9   8       14.77       11.91      2.70 o 
  12   9   8       89.41       89.42      4.80 o 
  13   9   8       69.71       69.07      3.55 o 
  14   9   8       27.74       25.88      3.15 o 
 -14  10   8       13.76       11.72      3.08 o 
 -13  10   8       18.46       19.10      3.19 o 
 -12  10   8       11.10       15.47      3.21 o 
 -11  10   8        0.06       -3.27      3.27 o 
 -10  10   8        5.97       15.25      3.06 o 
  -9  10   8       36.15       39.73      4.73 o 
  -8  10   8       15.40       16.41      2.96 o 
  -7  10   8        1.80       -0.09      2.49 o 
  -6  10   8       82.73       75.24      3.40 o 
  -5  10   8      517.11      501.45      7.70 o 
  -4  10   8       12.06        8.72      2.91 o 
  -3  10   8     1471.80     1380.53     13.41 o 
  -2  10   8       59.33       68.17      3.06 o 
  -1  10   8      202.95      210.58      4.00 o 
   0  10   8      317.58      283.35      4.22 o 
   1  10   8      107.20       85.04      2.77 o 
   2  10   8        5.80        5.94      1.83 o 
   3  10   8        9.59        8.80      1.92 o 
   4  10   8      152.71      140.21      4.53 o 
   5  10   8      233.08      217.14      5.36 o 
   6  10   8      173.58      167.08      5.10 o 
   7  10   8        8.07        8.09      2.61 o 
   8  10   8        6.00        2.39      2.61 o 
   9  10   8        4.18        1.42      2.60 o 
  10  10   8        2.62        4.16      2.56 o 
  11  10   8       56.43       60.11      3.88 o 
  12  10   8       19.50       21.86      3.31 o 
  13  10   8      180.15      182.71      8.99 o 
  14  10   8      133.63      142.06      5.49 o 
 -13  11   8        0.08       -3.29      3.29 o 
 -12  11   8       56.61       65.83      4.16 o 
 -11  11   8       64.75       57.62      4.00 o 
 -10  11   8       74.88       83.92      4.29 o 
  -9  11   8       36.07       40.44      3.64 o 
  -8  11   8      100.46      111.32      4.63 o 
  -7  11   8       18.45       11.78      3.10 o 
  -6  11   8        0.04       -2.65      2.65 o 
  -5  11   8        0.12       -2.81      3.17 o 
  -4  11   8      407.62      373.16      8.84 o 
  -3  11   8      148.57      135.12      3.89 o 
  -2  11   8        9.38       12.86      2.27 o 
  -1  11   8      103.17       99.74      3.75 o 
   0  11   8      221.48      202.32      4.73 o 
   1  11   8        0.38       -1.24      1.95 o 
   2  11   8      402.29      396.02      5.64 o 
   3  11   8       49.73       48.98      2.62 o 
   4  11   8      109.44      113.85      4.48 o 
   5  11   8        3.87        6.65      3.00 o 
   6  11   8       35.07       35.91      4.30 o 
   7  11   8       16.65       17.21      3.28 o 
   8  11   8        0.49       -3.02      3.02 o 
   9  11   8       28.00       24.47      3.19 o 
  10  11   8       34.82       39.90      3.36 o 
  11  11   8        7.06       18.12      3.74 o 
  12  11   8        9.05        9.73      3.89 o 
  13  11   8       25.03       38.77      5.31 o 
 -11  12   8       21.14       25.19      4.68 o 
 -10  12   8      235.20      226.02      6.96 o 
  -9  12   8        3.45       -2.27      3.60 o 
  -8  12   8        0.23        1.18      3.25 o 
  -7  12   8        7.14        2.59      3.28 o 
  -6  12   8      447.41      457.84      8.01 o 
  -5  12   8      113.14      122.81      4.81 o 
  -4  12   8       48.94       45.56      3.65 o 
  -3  12   8       74.48       72.77      3.37 o 
  -2  12   8       61.67       65.48      3.49 o 
  -1  12   8      489.17      519.00      7.47 o 
   0  12   8      217.93      219.55      5.07 o 
   1  12   8      246.40      234.23      5.16 o 
   2  12   8       66.72       64.27      3.25 o 
   3  12   8       26.81       20.71      3.66 o 
   4  12   8      654.19      692.34     10.23 o 
   5  12   8        7.10        3.82      3.82 o 
   6  12   8       29.59       26.64      3.62 o 
   7  12   8       90.94       94.49      4.76 o 
   8  12   8        2.77       -0.61      3.18 o 
   9  12   8       86.08       88.59      4.62 o 
  10  12   8      162.00      171.29      5.82 o 
  11  12   8        6.40        5.77      3.88 o 
 -10  13   8       34.29       29.65      4.82 o 
  -9  13   8        7.79       14.30      3.73 o 
  -8  13   8       13.56        3.65      4.09 o 
  -7  13   8      120.61      131.81      5.33 o 
  -6  13   8      160.65      140.70      5.71 o 
  -5  13   8      342.38      334.77      7.21 o 
  -4  13   8       32.20       25.70      4.02 o 
  -3  13   8        1.46        0.20      3.53 o 
  -2  13   8       31.09       26.22      3.52 o 
  -1  13   8      217.70      203.62      5.60 o 
   0  13   8       29.15       31.08      3.16 o 
   1  13   8       42.61       36.32      4.80 o 
   2  13   8       90.79       91.14      4.59 o 
   3  13   8       97.80      101.05      6.22 o 
   4  13   8       14.13       22.29      4.36 o 
   5  13   8       36.50       35.85      3.92 o 
   6  13   8      110.67      112.40      5.09 o 
   7  13   8      143.95      127.49      5.40 o 
   8  13   8       82.82       78.15      4.81 o 
   9  13   8        1.28        2.37      3.29 o 
  10  13   8        1.62       19.73      6.58 o 
  -8  14   8       36.55       24.49      4.63 o 
  -7  14   8       24.17       35.71      4.22 o 
  -6  14   8      151.16      151.11      6.37 o 
  -5  14   8      117.15      120.50      5.91 o 
  -4  14   8      195.38      215.65      7.60 o 
  -3  14   8       38.29       38.70      5.18 o 
  -2  14   8       15.41       23.39      6.97 o 
  -1  14   8       10.88       11.04      5.30 o 
   0  14   8       27.63       19.52      4.21 o 
   1  14   8      261.54      264.22      6.28 o 
   2  14   8       23.48       29.37      3.95 o 
   3  14   8       19.75       23.94      4.90 o 
   4  14   8       29.68       30.58      4.29 o 
   5  14   8        0.01       -3.68      3.68 o 
   6  14   8        6.66        0.69      3.67 o 
   7  14   8      115.93      104.48      5.36 o 
   8  14   8       52.63       59.47      4.84 o 
  -5  15   8        0.76        4.60      4.21 o 
  -4  15   8       40.06       45.01      5.62 o 
  -3  15   8        1.29        4.72      4.82 o 
  -2  15   8       74.76       66.34      5.88 o 
  -1  15   8      153.56      153.93     10.61 o 
   0  15   8        4.20        6.83      3.97 o 
   1  15   8       38.35       39.02      4.98 o 
   2  15   8        0.19       -5.07      5.07 o 
   3  15   8       42.42       53.92      5.80 o 
   4  15   8       14.02       16.18      5.29 o 
   5  15   8       72.99       70.31      6.38 o 
 -17   0   9       20.90       18.87      3.44 o 
 -15   0   9       83.47       80.14      3.81 o 
 -13   0   9       22.78       16.64      2.30 o 
 -11   0   9     1008.86      957.93     16.79 o 
  -9   0   9     2396.27     2358.68     29.90 o 
  -7   0   9      462.83      417.88      4.93 o 
  -5   0   9       62.19       79.97      1.42 o 
  -3   0   9       33.31       41.33      1.85 o 
  -1   0   9    11260.85    11120.02    120.14 o 
   1   0   9    25579.27    24524.11    264.56 o 
   3   0   9     1640.04     1768.51     16.17 o 
   5   0   9      117.68      131.84      1.74 o 
   7   0   9     3462.00     3586.69     25.41 o 
   9   0   9     1317.62     1434.62     12.20 o 
  11   0   9      225.34      199.77      3.71 o 
  13   0   9       68.24       79.01      4.46 o 
  15   0   9      353.02      390.26      6.78 o 
  17   0   9       14.79       22.74      3.36 o 
 -18   1   9       60.33       52.05      3.85 o 
 -17   1   9        2.01        1.16      2.26 o 
 -16   1   9      220.40      216.73      5.02 o 
 -15   1   9      110.83      115.60      2.98 o 
 -14   1   9        3.50        4.21      3.38 o 
 -13   1   9      148.78      143.49      3.61 o 
 -12   1   9       10.14       13.72      1.74 o 
 -11   1   9      759.62      756.42      8.45 o 
 -10   1   9        1.59        5.62      1.31 o 
  -9   1   9     1236.50     1246.30     10.04 o 
  -8   1   9     1392.54     1370.24      8.89 o 
  -7   1   9      274.61      255.94      2.06 o 
  -6   1   9     1345.42     1542.17      9.58 o 
  -5   1   9     4471.92     4912.53     30.28 o 
  -4   1   9      405.46      401.73      2.92 o 
  -3   1   9     2679.84     2963.04     20.69 o 
  -2   1   9     1906.75     1902.57     13.68 o 
  -1   1   9      445.00      404.25      3.89 o 
   0   1   9     1956.19     1979.17     15.79 o 
   1   1   9     1449.94     1464.90     11.13 o 
   2   1   9      127.72      140.23      2.90 o 
   3   1   9      270.02      328.11      2.69 o 
   4   1   9     1943.41     2106.81     11.41 o 
   5   1   9      274.75      311.92      2.12 o 
   6   1   9      224.84      219.32      1.80 o 
   7   1   9      245.93      283.94      2.19 o 
   8   1   9      203.64      214.22      1.81 o 
   9   1   9      935.71      813.93      5.80 o 
  10   1   9       60.45       66.73      1.72 o 
  11   1   9       35.87       26.96      1.66 o 
  12   1   9       13.60       18.54      1.42 o 
  13   1   9      113.98      109.54      2.45 o 
  14   1   9       29.27       30.95      2.39 o 
  15   1   9       21.00       19.43      2.09 o 
  16   1   9        0.04        3.62      2.51 o 
  17   1   9      205.77      203.36      5.45 o 
  18   1   9      134.38      151.91      4.71 o 
 -18   2   9       42.31       41.20      4.24 o 
 -17   2   9        4.46        4.26      3.58 o 
 -16   2   9        0.37       -2.66      3.43 o 
 -15   2   9       17.57       15.59      2.47 o 
 -14   2   9       15.40       16.64      2.24 o 
 -13   2   9      115.87      112.89      3.41 o 
 -12   2   9        9.02       10.57      1.73 o 
 -11   2   9        0.26       -2.32      2.32 o 
 -10   2   9        0.00        0.56      1.64 o 
  -9   2   9      220.24      195.61      3.41 o 
  -8   2   9     2282.48     2110.73     13.47 o 
  -7   2   9     1634.71     1728.54     11.01 o 
  -6   2   9       94.92      127.39      1.46 o 
  -5   2   9      689.75      767.87      4.74 o 
  -4   2   9      804.90      992.00      5.89 o 
  -3   2   9        0.73        1.77      0.75 o 
  -2   2   9        9.95       12.98      1.01 o 
  -1   2   9     2438.61     2436.32     18.00 o 
   0   2   9      354.81      350.88      3.80 o 
   1   2   9     4651.00     4779.87     41.04 o 
   2   2   9      742.23      718.01      5.26 o 
   3   2   9      702.37      770.05      4.39 o 
   4   2   9    10116.98    11331.26     52.28 o 
   5   2   9      717.75      795.18      4.46 o 
   6   2   9        0.91        3.80      0.58 o 
   7   2   9       26.24       25.88      0.77 o 
   8   2   9      416.26      469.01      3.57 o 
   9   2   9       37.84       29.83      1.30 o 
  10   2   9       22.75       16.91      1.35 o 
  11   2   9        0.35       -0.45      1.39 o 
  12   2   9      136.63      135.98      2.79 o 
  13   2   9       34.27       34.79      1.91 o 
  14   2   9      258.31      272.75      3.59 o 
  15   2   9     1221.46     1226.44     10.64 o 
  16   2   9       78.55       78.03      3.26 o 
  17   2   9      128.04      122.69      4.37 o 
 -17   3   9       25.94       21.38      4.31 o 
 -16   3   9      118.65      107.40     10.27 o 
 -15   3   9        0.08       -3.41      3.41 o 
 -14   3   9      107.88      115.18      4.68 o 
 -13   3   9       46.86       48.40      2.71 o 
 -12   3   9      127.87      121.02      3.16 o 
 -11   3   9        0.01       -0.49      1.50 o 
 -10   3   9       36.62       20.54      1.61 o 
  -9   3   9      312.52      335.20      4.14 o 
  -8   3   9     2217.45     2290.58     16.50 o 
  -7   3   9        6.64        2.50      0.83 o 
  -6   3   9      317.65      365.45      2.97 o 
  -5   3   9     1518.36     1742.27     10.44 o 
  -4   3   9     1330.92     1596.28      9.48 o 
  -3   3   9     1619.69     1812.53     12.16 o 
  -2   3   9     6597.46     7113.59     47.35 o 
  -1   3   9      553.84      533.24      7.69 o 
   0   3   9      265.20      277.26      2.96 o 
   1   3   9       27.97       27.15      0.90 o 
   2   3   9     1185.79     1271.56      7.41 o 
   3   3   9     3000.60     3415.48     17.45 o 
   4   3   9       39.54       39.59      0.87 o 
   5   3   9      455.28      423.59      2.70 o 
   6   3   9      726.18      718.68      4.21 o 
   7   3   9      303.24      325.44      2.48 o 
   8   3   9      826.70      838.54      7.63 o 
   9   3   9       13.86       12.03      1.24 o 
  10   3   9      251.12      217.23      3.03 o 
  11   3   9      177.54      172.47      3.03 o 
  12   3   9      348.62      322.73      4.23 o 
  13   3   9      113.30      109.17      2.77 o 
  14   3   9       47.10       64.17      3.18 o 
  15   3   9        6.90       12.30      2.42 o 
  16   3   9        0.05        3.33      1.76 o 
  17   3   9        0.76        1.01      2.12 o 
 -17   4   9        8.86        9.99      4.27 o 
 -16   4   9       77.54       77.77      5.27 o 
 -15   4   9       86.43       96.04      5.38 o 
 -14   4   9       29.87       22.65      3.97 o 
 -13   4   9       21.88       21.80      2.20 o 
 -12   4   9        3.40        3.71      1.49 o 
 -11   4   9       29.54       38.02      1.96 o 
 -10   4   9      186.68      203.12      3.13 o 
  -9   4   9      832.91      836.04      7.43 o 
  -8   4   9     2451.38     2341.88     17.13 o 
  -7   4   9      391.33      330.67      3.08 o 
  -6   4   9       30.10       29.89      0.99 o 
  -5   4   9     1111.87     1173.23      7.10 o 
  -4   4   9       85.17       79.31      1.28 o 
  -3   4   9       72.15       63.99      1.27 o 
  -2   4   9     2555.90     2806.71     15.13 o 
  -1   4   9       64.57       90.04      2.10 o 
   0   4   9      148.61      155.30      1.87 o 
   1   4   9     4578.53     5079.67     27.53 o 
   2   4   9      305.89      305.89      2.46 o 
   3   4   9      415.56      464.23      2.88 o 
   4   4   9      209.94      228.20      1.95 o 
   5   4   9      652.43      592.08      3.62 o 
   6   4   9      502.51      424.16      2.86 o 
   7   4   9      362.11      289.01      2.32 o 
   8   4   9      658.95      632.35      4.79 o 
   9   4   9      415.89      400.16      4.30 o 
  10   4   9      298.15      282.68      3.62 o 
  11   4   9      160.83      168.12      3.55 o 
  12   4   9        0.67        4.72      1.58 o 
  13   4   9        0.03        1.06      1.69 o 
  14   4   9       55.65       56.45      2.45 o 
  15   4   9       49.78       56.00      2.87 o 
  16   4   9       25.54       27.12      2.73 o 
  17   4   9        9.22        9.93      2.78 o 
 -17   5   9        0.07       -4.10      4.10 o 
 -16   5   9       17.35       11.97      4.27 o 
 -15   5   9       31.75       27.24      5.88 o 
 -14   5   9      132.20      137.09     12.83 o 
 -13   5   9      283.93      289.26      7.53 o 
 -12   5   9       31.81       33.31      2.64 o 
 -11   5   9      319.99      336.82      8.70 o 
 -10   5   9      175.67      188.75      3.47 o 
  -9   5   9      231.19      249.70      4.01 o 
  -8   5   9       92.47       60.19      2.21 o 
  -7   5   9       14.37        3.43      0.96 o 
  -6   5   9       71.15       56.27      1.39 o 
  -5   5   9      192.80      228.29      2.51 o 
  -4   5   9      207.02      228.84      2.25 o 
  -3   5   9       40.89       54.17      1.42 o 
  -2   5   9      348.71      338.42      2.85 o 
  -1   5   9      541.31      490.70      3.58 o 
   0   5   9      394.75      461.86      3.80 o 
   1   5   9       18.97       43.44      1.06 o 
   2   5   9       50.62       36.90      0.86 o 
   3   5   9      768.41      715.25      4.41 o 
   4   5   9      285.20      323.59      2.66 o 
   5   5   9        0.33        0.51      0.73 o 
   6   5   9     1183.83     1236.01      7.14 o 
   7   5   9       81.41       84.30      1.64 o 
   8   5   9        2.21        2.17      1.12 o 
   9   5   9      487.96      402.92      4.10 o 
  10   5   9        8.19        2.36      1.45 o 
  11   5   9      153.93      126.68      3.00 o 
  12   5   9       27.02       22.60      2.00 o 
  13   5   9       25.75       25.28      1.91 o 
  14   5   9        3.36        3.40      1.93 o 
  15   5   9        4.01        1.42      1.97 o 
  16   5   9       41.51       40.29      3.02 o 
  17   5   9      197.50      193.41      5.35 o 
 -16   6   9       13.08        9.29      4.57 o 
 -15   6   9      287.27      276.12      8.42 o 
 -14   6   9       16.54        9.66      5.56 o 
 -13   6   9      455.56      454.15      7.88 o 
 -12   6   9      273.39      281.78      5.97 o 
 -11   6   9      140.19      140.37      4.36 o 
 -10   6   9       80.33       66.16      2.56 o 
  -9   6   9       14.18       16.16      1.85 o 
  -8   6   9      916.16      902.84      9.23 o 
  -7   6   9      108.68       77.04      2.13 o 
  -6   6   9        4.87        8.77      1.21 o 
  -5   6   9       61.81       48.68      1.77 o 
  -4   6   9      815.71      810.51      6.35 o 
  -3   6   9      210.54      185.97      2.50 o 
  -2   6   9       64.07       60.34      1.34 o 
  -1   6   9      558.34      686.19      4.59 o 
   0   6   9       38.85       45.23      1.26 o 
   1   6   9       32.72       58.23      1.29 o 
   2   6   9        6.22       19.64      0.90 o 
   3   6   9      719.34      718.76      4.49 o 
   4   6   9     3652.81     3671.81     20.79 o 
   5   6   9       40.21       29.33      1.53 o 
   6   6   9      254.27      216.20      2.65 o 
   7   6   9      482.80      483.47      3.94 o 
   8   6   9      449.70      432.72      4.63 o 
   9   6   9       21.19       26.35      1.72 o 
  10   6   9       47.00       50.53      2.61 o 
  11   6   9       86.57       84.17      2.68 o 
  12   6   9      587.44      556.01      6.89 o 
  13   6   9        0.15       -1.93      1.93 o 
  14   6   9       82.64       81.77      3.17 o 
  15   6   9      148.03      146.22      4.18 o 
  16   6   9       53.75       59.12      3.41 o 
 -16   7   9        7.23       15.27      2.85 o 
 -15   7   9      144.00      154.52      5.41 o 
 -14   7   9      318.68      327.13      5.74 o 
 -13   7   9       24.00       17.69      2.53 o 
 -12   7   9      348.54      383.84      5.69 o 
 -11   7   9       32.15       32.16      2.57 o 
 -10   7   9      164.84      175.81      3.93 o 
  -9   7   9      182.02      170.65      3.87 o 
  -8   7   9      132.97      140.79      3.56 o 
  -7   7   9       39.65       36.35      2.12 o 
  -6   7   9      519.49      464.35      5.09 o 
  -5   7   9       79.89       74.29      2.26 o 
  -4   7   9     1237.86     1193.28      8.86 o 
  -3   7   9      290.06      236.05      2.58 o 
  -2   7   9      159.68      142.47      2.14 o 
  -1   7   9      935.93      829.70      5.96 o 
   0   7   9     1281.17     1212.13      8.36 o 
   1   7   9      208.50      205.37      2.45 o 
   2   7   9      714.54      713.69      4.80 o 
   3   7   9     2161.52     1992.52     11.64 o 
   4   7   9      614.99      563.68      4.16 o 
   5   7   9       89.01       92.99      2.22 o 
   6   7   9      415.38      370.93      3.77 o 
   7   7   9      405.06      403.42      4.77 o 
   8   7   9        0.41        2.24      1.59 o 
   9   7   9        2.89        2.69      1.77 o 
  10   7   9        0.12       -1.14      1.89 o 
  11   7   9      432.48      448.22      5.29 o 
  12   7   9       63.24       62.62      2.46 o 
  13   7   9        3.83        5.78      2.00 o 
  14   7   9      158.89      164.59      3.74 o 
  15   7   9        2.03        2.28      2.16 o 
  16   7   9       27.92       28.51      3.36 o 
 -15   8   9       60.95       66.31      3.40 o 
 -14   8   9       78.57       73.88      3.56 o 
 -13   8   9      105.11      111.76      4.08 o 
 -12   8   9        1.32       -1.62      3.60 o 
 -11   8   9      115.54      129.61      3.89 o 
 -10   8   9       75.21       74.11      3.15 o 
  -9   8   9      124.37      117.95      3.71 o 
  -8   8   9      313.41      307.81      5.10 o 
  -7   8   9      127.22      146.07      3.49 o 
  -6   8   9      100.77       99.47      2.97 o 
  -5   8   9      289.09      274.93      5.42 o 
  -4   8   9      943.12      893.26      9.48 o 
  -3   8   9      750.62      701.02      6.34 o 
  -2   8   9      300.06      285.71      3.43 o 
  -1   8   9      658.09      608.95      5.32 o 
   0   8   9      713.90      696.88      6.03 o 
   1   8   9      412.49      480.87      4.39 o 
   2   8   9       44.94       37.37      1.63 o 
   3   8   9       29.62       25.54      1.50 o 
   4   8   9      735.48      648.85      5.87 o 
   5   8   9      108.76       95.34      2.92 o 
   6   8   9      392.60      355.36      4.69 o 
   7   8   9      347.38      298.12      4.72 o 
   8   8   9      121.58      119.02      3.17 o 
   9   8   9       24.88       21.83      2.18 o 
  10   8   9       35.23       45.01      2.62 o 
  11   8   9       40.17       43.80      2.80 o 
  12   8   9       12.23        9.45      2.44 o 
  13   8   9      201.30      198.07      4.69 o 
  14   8   9       32.43       33.82      2.88 o 
  15   8   9      317.56      324.07      5.85 o 
 -15   9   9       31.93       29.53      4.53 o 
 -14   9   9        0.70       -2.69      2.69 o 
 -13   9   9      107.09      112.40      4.05 o 
 -12   9   9        4.99        3.52      2.54 o 
 -11   9   9        5.19        1.88      2.81 o 
 -10   9   9       48.00       54.54      3.23 o 
  -9   9   9        1.14        1.10      2.39 o 
  -8   9   9        6.70        1.45      2.43 o 
  -7   9   9        2.38       -1.73      2.26 o 
  -6   9   9       11.28       12.74      2.32 o 
  -5   9   9      310.09      333.31      5.37 o 
  -4   9   9      147.91      139.05      3.89 o 
  -3   9   9      443.53      461.90      6.03 o 
  -2   9   9      288.16      296.53      4.21 o 
  -1   9   9      225.87      225.58      4.16 o 
   0   9   9        9.51        4.55      1.51 o 
   1   9   9        0.33       -1.48      1.48 o 
   2   9   9      105.16      111.20      2.62 o 
   3   9   9      411.58      380.93      4.76 o 
   4   9   9       23.44       27.83      2.11 o 
   5   9   9       40.55       39.23      2.76 o 
   6   9   9        4.09        5.61      2.22 o 
   7   9   9      324.33      327.19      5.69 o 
   8   9   9       30.32       30.84      2.98 o 
   9   9   9      151.75      173.08      4.66 o 
  10   9   9       89.61      101.16      3.56 o 
  11   9   9       22.84       35.41      3.02 o 
  12   9   9      101.77      106.37      4.79 o 
  13   9   9        0.34        0.79      2.62 o 
  14   9   9       17.67       22.23      3.16 o 
 -14  10   9       11.14       11.98      3.53 o 
 -13  10   9       10.21       11.97      3.10 o 
 -12  10   9      119.50      118.42      4.69 o 
 -11  10   9       11.20       19.12      4.90 o 
 -10  10   9      309.46      299.36      6.49 o 
  -9  10   9        0.16       -0.84      2.79 o 
  -8  10   9      128.20      116.10      4.37 o 
  -7  10   9       89.08       84.38      3.51 o 
  -6  10   9      104.11      102.26      3.66 o 
  -5  10   9        9.53       11.76      2.80 o 
  -4  10   9       56.07       55.78      3.29 o 
  -3  10   9       66.51       71.25      4.13 o 
  -2  10   9      630.78      587.47      6.81 o 
  -1  10   9      135.78      151.35      3.61 o 
   0  10   9       15.92       10.77      1.97 o 
   1  10   9       44.06       44.82      2.35 o 
   2  10   9      360.64      351.13      4.78 o 
   3  10   9       35.09       35.71      2.22 o 
   4  10   9      105.10      106.59      4.19 o 
   5  10   9       61.94       64.97      3.51 o 
   6  10   9      133.12      136.71      4.18 o 
   7  10   9      101.84      103.14      5.71 o 
   8  10   9      361.93      352.16      6.20 o 
   9  10   9       98.04       95.14      3.90 o 
  10  10   9      140.58      155.40      4.68 o 
  11  10   9       18.02       16.71      3.34 o 
  12  10   9       15.66       17.65      3.22 o 
  13  10   9        0.50        1.77      3.15 o 
 -13  11   9        6.27        6.13      3.37 o 
 -12  11   9        5.83        2.70      3.21 o 
 -11  11   9       13.65       16.54      3.44 o 
 -10  11   9       12.17       14.44      3.23 o 
  -9  11   9       33.79       35.88      3.66 o 
  -8  11   9        2.42        0.20      4.17 o 
  -7  11   9       83.48       76.15      4.01 o 
  -6  11   9       14.12       14.18      4.05 o 
  -5  11   9      367.12      372.57      7.01 o 
  -4  11   9       29.55       21.86      3.40 o 
  -3  11   9      126.63      125.11      4.31 o 
  -2  11   9        5.44        6.18      2.24 o 
  -1  11   9        4.64        2.77      2.18 o 
   0  11   9      126.59      132.39      4.06 o 
   1  11   9        4.84        4.34      2.15 o 
   2  11   9       21.62       31.08      2.47 o 
   3  11   9       35.47       40.87      2.50 o 
   4  11   9       46.93       43.72      3.46 o 
   5  11   9      344.72      344.63      6.86 o 
   6  11   9      315.69      315.82      6.77 o 
   7  11   9       28.31       25.24      3.35 o 
   8  11   9       15.42       13.34      3.28 o 
   9  11   9       33.98       42.52      3.42 o 
  10  11   9        5.32        4.16      2.93 o 
  11  11   9        0.26       -1.58      3.17 o 
  12  11   9        0.17       -4.08      4.08 o 
 -11  12   9       59.83       60.88      5.24 o 
 -10  12   9       98.69       96.93      5.70 o 
  -9  12   9        4.58        3.37      3.64 o 
  -8  12   9       72.66       80.66      5.38 o 
  -7  12   9       29.70       30.95      3.70 o 
  -6  12   9        2.75        5.06      3.13 o 
  -5  12   9      218.38      231.39      5.92 o 
  -4  12   9       15.60       10.64      3.21 o 
  -3  12   9       55.98       47.72      2.96 o 
  -2  12   9        1.62        5.12      2.49 o 
  -1  12   9       36.41       34.81      3.07 o 
   0  12   9       96.61       89.97      3.74 o 
   1  12   9       24.93       20.21      2.83 o 
   2  12   9       52.90       62.82      3.25 o 
   3  12   9        0.30       -0.03      2.29 o 
   4  12   9       40.21       37.36      3.70 o 
   5  12   9        0.49        2.83      3.18 o 
   6  12   9       18.78       17.33      3.57 o 
   7  12   9      468.21      472.55      8.47 o 
   8  12   9       30.22       29.35      3.80 o 
   9  12   9       16.34       19.12      3.65 o 
  10  12   9        9.81        2.75      3.62 o 
  11  12   9       95.07      103.35      5.52 o 
 -10  13   9       28.28       29.02      4.39 o 
  -9  13   9      215.11      225.77      6.54 o 
  -8  13   9       69.54       72.28      5.54 o 
  -7  13   9       30.55       25.87      3.82 o 
  -6  13   9       54.95       50.49      4.17 o 
  -5  13   9       77.08       88.99      5.13 o 
  -4  13   9       12.36        8.89      3.70 o 
  -3  13   9      522.62      561.70     10.16 o 
  -2  13   9      267.14      248.82      6.45 o 
  -1  13   9       23.78       26.81      3.44 o 
   0  13   9       26.83       23.84      3.11 o 
   1  13   9       76.69       65.55      3.90 o 
   2  13   9       34.33       36.41      3.72 o 
   3  13   9       19.65       22.40      5.30 o 
   4  13   9      174.43      162.26      6.24 o 
   5  13   9       71.83       79.29      4.62 o 
   6  13   9      128.96      139.04      5.51 o 
   7  13   9        0.50        2.66      3.49 o 
   8  13   9       90.05       94.77      5.88 o 
   9  13   9       60.48       67.01      4.26 o 
  10  13   9        8.92       16.95      4.42 o 
  -8  14   9       16.36       16.24      4.02 o 
  -7  14   9       47.66       48.77      4.44 o 
  -6  14   9       23.76       27.27      5.17 o 
  -5  14   9       19.02       22.73      5.05 o 
  -4  14   9       15.50       24.08      4.33 o 
  -3  14   9       46.09       51.79      7.26 o 
  -2  14   9      726.99      746.75     11.35 o 
  -1  14   9      168.63      161.92      5.78 o 
   0  14   9       54.24       41.34      5.21 o 
   1  14   9       89.21       95.48      4.49 o 
   2  14   9      239.09      238.77      6.30 o 
   3  14   9       46.19       44.78      5.36 o 
   4  14   9       89.89       88.33      5.36 o 
   5  14   9       10.12        6.89      4.05 o 
   6  14   9        7.79        3.73      4.05 o 
   7  14   9        9.59        6.73      4.17 o 
   8  14   9        4.62       11.96      4.40 o 
  -5  15   9       11.87       11.63      4.34 o 
  -4  15   9       20.31       16.18      4.96 o 
  -3  15   9      274.69      274.51      9.15 o 
  -2  15   9       69.63       71.00      6.07 o 
  -1  15   9      143.98      162.61      6.48 o 
   0  15   9      263.94      277.36      7.89 o 
   1  15   9        3.43       10.68      8.11 o 
   2  15   9       29.69       18.17      5.07 o 
   3  15   9      220.56      229.51      8.64 o 
   4  15   9        5.84        3.43      4.76 o 
   5  15   9        2.07       -4.74      4.74 o 
 -18   0  10       56.28       66.96      4.62 o 
 -16   0  10       62.22       70.63      3.95 o 
 -14   0  10       17.12       23.01      2.63 o 
 -12   0  10       97.12       79.01      3.70 o 
 -10   0  10      969.62      902.57     28.62 o 
  -8   0  10        0.73       -0.10      1.02 o 
  -6   0  10     1897.55     1652.76     13.80 o 
  -4   0  10     1767.84     1970.33     17.49 o 
  -2   0  10    15856.73    15499.69    140.21 o 
   0   0  10    31736.43    31146.78    343.74 o 
   2   0  10      235.52      176.03      2.90 o 
   4   0  10     1871.24     1752.79     13.57 o 
   6   0  10       16.56       15.72      1.51 o 
   8   0  10      528.96      411.32      4.08 o 
  10   0  10       21.46       19.05      1.78 o 
  12   0  10      822.87      842.77     10.41 o 
  14   0  10      701.11      682.67      9.45 o 
  16   0  10      532.95      553.82     10.00 o 
  18   0  10       20.85       27.96      4.30 o 
 -18   1  10        6.21        4.33      2.82 o 
 -17   1  10       10.34        7.73      2.27 o 
 -16   1  10       51.44       54.36      2.56 o 
 -15   1  10       65.92       75.55      3.50 o 
 -14   1  10       33.64       29.18      2.49 o 
 -13   1  10      812.93      837.81      9.73 o 
 -12   1  10      299.22      281.28      4.57 o 
 -11   1  10      957.48      945.54     10.21 o 
 -10   1  10      199.08      174.61      3.88 o 
  -9   1  10      548.00      523.10      4.93 o 
  -8   1  10       94.09       80.28      1.58 o 
  -7   1  10      373.99      393.88      2.88 o 
  -6   1  10      616.50      687.80      4.70 o 
  -5   1  10      442.55      580.12      4.21 o 
  -4   1  10      365.27      450.28      3.25 o 
  -3   1  10     2020.81     2225.24     15.09 o 
  -2   1  10        0.00        0.77      0.72 o 
  -1   1  10      499.30      530.40      4.81 o 
   0   1  10     2723.48     2697.89     20.01 o 
   1   1  10      161.87      152.89      2.90 o 
   2   1  10     7295.24     7742.70     55.77 o 
   3   1  10     1962.69     2095.15     12.17 o 
   4   1  10      136.17      146.69      1.34 o 
   5   1  10        7.14       10.42      0.55 o 
   6   1  10       62.13       55.87      0.99 o 
   7   1  10      533.66      590.66      3.58 o 
   8   1  10      345.82      336.80      2.58 o 
   9   1  10       24.16       31.41      1.03 o 
  10   1  10      215.56      176.83      2.31 o 
  11   1  10      178.47      209.18      2.89 o 
  12   1  10       63.20       52.36      1.76 o 
  13   1  10       50.17       46.45      1.90 o 
  14   1  10       15.03       11.77      1.58 o 
  15   1  10      180.84      166.90      3.32 o 
  16   1  10        6.31        6.93      1.92 o 
  17   1  10      190.00      188.33      4.73 o 
 -18   2  10       10.34        8.87      2.79 o 
 -17   2  10        6.49        4.67      2.56 o 
 -16   2  10       71.73       68.81      3.55 o 
 -15   2  10       43.26       39.63      2.74 o 
 -14   2  10       53.14       46.98      2.75 o 
 -13   2  10      135.79      148.85      3.74 o 
 -12   2  10       28.69       27.68      2.57 o 
 -11   2  10      140.25      150.43      3.37 o 
 -10   2  10      198.79      209.93      4.87 o 
  -9   2  10      747.92      774.23      7.91 o 
  -8   2  10     3126.72     3103.41     21.20 o 
  -7   2  10        5.84       10.67      0.64 o 
  -6   2  10     1271.48     1402.76      8.48 o 
  -5   2  10      153.54      131.57      1.43 o 
  -4   2  10     6345.55     6852.69     38.85 o 
  -3   2  10     6163.72     6845.14     38.44 o 
  -2   2  10     6226.33     6639.79     48.14 o 
  -1   2  10        1.31        6.27      1.63 o 
   0   2  10       31.66       17.84      0.88 o 
   1   2  10      926.53      959.29      7.43 o 
   2   2  10     6702.14     7159.43     47.86 o 
   3   2  10     1756.77     1872.92      9.52 o 
   4   2  10     1025.35     1132.49      5.94 o 
   5   2  10      589.99      673.22      3.93 o 
   6   2  10      243.42      252.23      1.86 o 
   7   2  10       78.86       70.15      1.49 o 
   8   2  10       69.79      101.83      1.62 o 
   9   2  10      334.08      385.44      3.57 o 
  10   2  10      100.92      103.82      3.16 o 
  11   2  10        4.58       10.03      1.75 o 
  12   2  10       20.53       24.88      1.74 o 
  13   2  10      180.24      193.06      3.02 o 
  14   2  10      170.45      176.93      3.81 o 
  15   2  10      233.58      247.72      4.02 o 
  16   2  10       67.78       76.53      2.61 o 
  17   2  10       56.15       70.61      3.17 o 
 -17   3  10        0.19       -3.50      3.71 o 
 -16   3  10        4.13        0.03      3.58 o 
 -15   3  10       33.63       26.66      3.91 o 
 -14   3  10      115.85      126.92      3.65 o 
 -13   3  10      544.58      555.83      8.97 o 
 -12   3  10       10.09        9.69      1.81 o 
 -11   3  10       51.76       47.10      1.96 o 
 -10   3  10       46.00       46.27      1.76 o 
  -9   3  10       56.93       80.95      2.19 o 
  -8   3  10        0.10        1.93      1.37 o 
  -7   3  10      618.40      592.82      4.38 o 
  -6   3  10       39.87       54.73      1.21 o 
  -5   3  10       42.91       77.19      1.41 o 
  -4   3  10      583.89      690.68      4.80 o 
  -3   3  10      538.07      501.86      4.36 o 
  -2   3  10      656.96      736.72      6.41 o 
  -1   3  10       92.55       73.16      1.36 o 
   0   3  10     1232.96     1276.56     10.18 o 
   1   3  10      799.45      943.55      6.28 o 
   2   3  10      856.34      929.23      5.32 o 
   3   3  10     6895.02     7291.25     35.52 o 
   4   3  10      338.19      385.07      2.53 o 
   5   3  10      569.36      585.53      3.48 o 
   6   3  10       15.70       16.10      0.73 o 
   7   3  10      296.74      266.51      1.98 o 
   8   3  10     1667.86     1579.43      9.57 o 
   9   3  10        1.58        8.36      1.27 o 
  10   3  10      103.54      123.02      2.47 o 
  11   3  10       99.31      106.83      2.58 o 
  12   3  10       57.88       57.23      2.19 o 
  13   3  10        0.76        2.09      1.46 o 
  14   3  10        0.41        6.14      1.61 o 
  15   3  10        1.70        4.76      1.69 o 
  16   3  10      150.35      150.24      3.31 o 
  17   3  10      111.41      103.18      3.01 o 
 -17   4  10       54.71       55.84      5.64 o 
 -16   4  10       75.85       58.00      4.92 o 
 -15   4  10      253.25      256.38      7.58 o 
 -14   4  10       92.26       77.10      3.30 o 
 -13   4  10       16.51       15.78      2.17 o 
 -12   4  10      164.96      171.01      3.30 o 
 -11   4  10      104.74       94.71      2.60 o 
 -10   4  10      413.45      458.77      5.14 o 
  -9   4  10      142.24      109.53      2.41 o 
  -8   4  10     1805.42     1684.27     12.72 o 
  -7   4  10      487.09      503.90      4.43 o 
  -6   4  10      274.66      287.63      2.28 o 
  -5   4  10     2815.37     3033.11     16.39 o 
  -4   4  10      169.54      241.85      2.22 o 
  -3   4  10      467.94      518.06      3.75 o 
  -2   4  10      946.86     1071.57      6.53 o 
  -1   4  10       94.39      106.63      2.22 o 
   0   4  10     1926.09     2185.04     13.19 o 
   1   4  10     2708.56     2996.73     16.14 o 
   2   4  10        1.82        0.57      0.62 o 
   3   4  10      667.54      694.80      3.97 o 
   4   4  10      713.87      813.10      4.60 o 
   5   4  10        0.01        1.31      0.69 o 
   6   4  10        0.11        1.09      0.69 o 
   7   4  10       34.59       28.58      1.03 o 
   8   4  10     1214.11     1225.19      7.70 o 
   9   4  10      268.75      256.71      3.64 o 
  10   4  10        0.07        1.18      1.41 o 
  11   4  10      497.78      487.26      6.74 o 
  12   4  10       34.14       34.81      1.89 o 
  13   4  10       68.89       69.24      2.51 o 
  14   4  10        8.17        7.62      1.62 o 
  15   4  10      402.62      405.98      5.87 o 
  16   4  10        4.06        5.60      2.27 o 
  17   4  10       30.77       34.11      3.15 o 
 -17   5  10       46.97       45.28      5.05 o 
 -16   5  10       19.95       11.70      4.31 o 
 -15   5  10        0.01        2.37      4.22 o 
 -14   5  10      627.57      621.40      9.34 o 
 -13   5  10       23.15       27.95      2.92 o 
 -12   5  10      209.29      219.81      5.07 o 
 -11   5  10        0.39       -2.19      3.44 o 
 -10   5  10        0.41        0.15      1.86 o 
  -9   5  10      986.95     1038.12     10.33 o 
  -8   5  10       81.65       54.68      1.99 o 
  -7   5  10      797.75      767.17      5.70 o 
  -6   5  10       52.01       43.45      1.23 o 
  -5   5  10     1404.58     1399.65      8.68 o 
  -4   5  10      849.83      784.89      5.44 o 
  -3   5  10      427.86      509.60      3.79 o 
  -2   5  10      598.59      583.14      4.09 o 
  -1   5  10        3.72       16.83      0.90 o 
   0   5  10      501.03      496.37      3.71 o 
   1   5  10      212.15      209.72      1.95 o 
   2   5  10      970.22     1084.98      5.94 o 
   3   5  10      140.02      145.87      1.65 o 
   4   5  10      324.20      271.99      2.74 o 
   5   5  10       21.12       20.41      0.95 o 
   6   5  10      673.40      724.95      4.69 o 
   7   5  10      199.77      209.78      2.36 o 
   8   5  10       23.73       31.27      1.40 o 
   9   5  10      565.08      540.89      5.03 o 
  10   5  10      629.31      596.72      5.74 o 
  11   5  10       64.28       61.96      2.90 o 
  12   5  10       24.82       15.97      1.82 o 
  13   5  10       15.94       20.57      2.08 o 
  14   5  10        0.68        0.34      1.93 o 
  15   5  10       24.54       27.45      2.37 o 
  16   5  10        8.03        7.91      2.26 o 
  17   5  10        9.07       11.64      3.00 o 
 -16   6  10       56.85       54.43      5.40 o 
 -15   6  10       41.07       54.42      4.53 o 
 -14   6  10        1.50       -1.16      2.67 o 
 -13   6  10       47.01       52.63      3.51 o 
 -12   6  10        2.31        3.18      2.54 o 
 -11   6  10       92.33      109.63      3.28 o 
 -10   6  10      357.29      378.38      5.20 o 
  -9   6  10      490.34      476.29      5.96 o 
  -8   6  10       33.88       43.55      2.38 o 
  -7   6  10      188.17      185.58      3.07 o 
  -6   6  10      372.72      391.38      4.07 o 
  -5   6  10       79.10       98.10      2.04 o 
  -4   6  10        8.98        1.60      1.00 o 
  -3   6  10     2242.64     2317.16     13.46 o 
  -2   6  10     1001.04      903.69      5.75 o 
  -1   6  10        2.55        2.46      0.91 o 
   0   6  10      521.76      545.78      4.12 o 
   1   6  10       58.09       42.85      1.17 o 
   2   6  10     1352.08     1249.07      6.83 o 
   3   6  10       55.08       61.94      1.27 o 
   4   6  10     1342.90     1278.92      7.72 o 
   5   6  10      524.64      482.63      3.93 o 
   6   6  10      224.83      225.45      2.78 o 
   7   6  10       12.82       12.50      1.18 o 
   8   6  10      290.37      267.62      3.68 o 
   9   6  10        3.31        3.36      1.47 o 
  10   6  10       40.21       33.23      1.98 o 
  11   6  10        6.54        4.93      1.80 o 
  12   6  10      113.20      115.33      3.37 o 
  13   6  10        7.82        3.98      2.13 o 
  14   6  10      196.33      197.71      4.32 o 
  15   6  10        1.75        5.57      2.40 o 
  16   6  10       26.28       24.75      3.06 o 
 -16   7  10       24.74       25.58      3.19 o 
 -15   7  10        0.44       -2.77      2.77 o 
 -14   7  10       30.80       30.32      2.67 o 
 -13   7  10      227.83      234.66      4.95 o 
 -12   7  10       63.48       58.81      2.81 o 
 -11   7  10        0.59        2.30      2.34 o 
 -10   7  10       85.07       99.26      3.37 o 
  -9   7  10       32.07       34.91      2.39 o 
  -8   7  10      440.87      440.85      5.87 o 
  -7   7  10       45.47       46.48      2.86 o 
  -6   7  10     1468.97     1453.02     11.48 o 
  -5   7  10      622.96      639.91      6.02 o 
  -4   7  10      189.42      265.45      3.29 o 
  -3   7  10      575.24      538.80      4.42 o 
  -2   7  10     1090.00     1094.90      7.21 o 
  -1   7  10       25.12       29.98      1.32 o 
   0   7  10      234.13      218.34      3.67 o 
   1   7  10       46.31       46.30      1.42 o 
   2   7  10      374.31      413.66      3.47 o 
   3   7  10     5322.73     5110.95     27.85 o 
   4   7  10      738.22      705.80      5.09 o 
   5   7  10       83.76       80.67      2.07 o 
   6   7  10      570.21      531.38      4.74 o 
   7   7  10        3.90        4.22      1.43 o 
   8   7  10        0.72        1.26      1.57 o 
   9   7  10      270.88      273.59      3.89 o 
  10   7  10      247.72      234.01      3.79 o 
  11   7  10        0.08        3.35      2.15 o 
  12   7  10       47.53       56.72      2.48 o 
  13   7  10      151.36      152.16      5.25 o 
  14   7  10      151.54      142.78      3.71 o 
  15   7  10      163.90      172.32      3.97 o 
  16   7  10       48.26       51.26      3.14 o 
 -15   8  10       87.18       85.02      3.87 o 
 -14   8  10       85.92       88.61      3.89 o 
 -13   8  10       96.30       93.42      3.87 o 
 -12   8  10      188.75      178.17      4.35 o 
 -11   8  10       26.35       18.71      2.61 o 
 -10   8  10      100.85      108.45      3.66 o 
  -9   8  10       12.69       17.27      2.42 o 
  -8   8  10      127.93      124.69      3.68 o 
  -7   8  10       35.66       43.69      3.24 o 
  -6   8  10       38.43       39.08      2.27 o 
  -5   8  10       46.45       56.53      2.59 o 
  -4   8  10      712.83      664.18      7.75 o 
  -3   8  10        1.62        0.63      1.37 o 
  -2   8  10       33.66       26.20      1.62 o 
  -1   8  10      739.06      775.27      8.19 o 
   0   8  10      258.16      229.34      3.20 o 
   1   8  10        6.29       10.89      1.36 o 
   2   8  10     2069.98     1984.49     13.08 o 
   3   8  10      357.92      339.87      3.65 o 
   4   8  10     1284.24     1309.46     10.21 o 
   5   8  10      264.13      250.37      4.24 o 
   6   8  10      853.60      825.19      7.90 o 
   7   8  10      615.94      594.99      7.29 o 
   8   8  10      164.04      162.86      3.57 o 
   9   8  10        1.37       -0.18      1.92 o 
  10   8  10      128.80      140.38      3.76 o 
  11   8  10       16.60       19.82      2.51 o 
  12   8  10        4.55        3.69      2.33 o 
  13   8  10       30.21       31.79      4.70 o 
  14   8  10       60.34       70.29      3.47 o 
  15   8  10        3.77        5.42      2.80 o 
 -14   9  10        7.55       10.28      2.80 o 
 -13   9  10        1.64        2.80      2.63 o 
 -12   9  10       27.24       21.20      2.81 o 
 -11   9  10      107.88       97.16      3.77 o 
 -10   9  10       63.35       73.88      3.41 o 
  -9   9  10        2.20       -1.63      2.42 o 
  -8   9  10       56.35       53.16      3.02 o 
  -7   9  10        3.36       -1.21      2.17 o 
  -6   9  10       49.74       36.02      2.68 o 
  -5   9  10      181.22      173.52      4.34 o 
  -4   9  10      429.74      432.84      6.21 o 
  -3   9  10     1523.64     1446.74     15.34 o 
  -2   9  10        3.36        2.47      1.70 o 
  -1   9  10       54.81       53.01      2.25 o 
   0   9  10       57.25       55.91      2.11 o 
   1   9  10        2.53        1.40      1.48 o 
   2   9  10     1295.53     1229.14      9.59 o 
   3   9  10     1636.96     1691.09     13.68 o 
   4   9  10       28.05       27.21      2.12 o 
   5   9  10       18.70       19.05      2.43 o 
   6   9  10        0.05       -0.32      2.23 o 
   7   9  10       32.48       32.07      2.78 o 
   8   9  10      116.11      116.06      3.95 o 
   9   9  10     1141.83     1175.92     11.71 o 
  10   9  10       86.39       91.01      3.68 o 
  11   9  10      109.46      124.39      4.68 o 
  12   9  10       34.69       32.69      3.02 o 
  13   9  10       33.61       36.94      3.23 o 
  14   9  10        3.78        7.76      3.71 o 
 -14  10  10        1.04        5.46      4.16 o 
 -13  10  10        0.64       -0.94      2.99 o 
 -12  10  10        0.43       -2.84      2.84 o 
 -11  10  10      138.50      154.31      5.02 o 
 -10  10  10       14.28        7.46      3.09 o 
  -9  10  10        1.20       -2.65      2.88 o 
  -8  10  10        4.44        8.51      4.04 o 
  -7  10  10      227.42      232.46      5.04 o 
  -6  10  10       24.05       31.12      2.98 o 
  -5  10  10      798.83      736.50      9.73 o 
  -4  10  10       10.27       14.71      2.75 o 
  -3  10  10      222.52      225.15      4.35 o 
  -2  10  10        3.07        6.25      1.95 o 
  -1  10  10      230.70      252.13      4.76 o 
   0  10  10       82.62       85.72      2.75 o 
   1  10  10      281.55      269.30      4.51 o 
   2  10  10       83.32       93.21      2.72 o 
   3  10  10      198.01      199.69      3.96 o 
   4  10  10      142.42      121.57      6.03 o 
   5  10  10       36.99       41.73      3.97 o 
   6  10  10        0.65        0.46      2.84 o 
   7  10  10       82.32       74.74      5.14 o 
   8  10  10      325.27      345.61      6.21 o 
   9  10  10      189.02      185.00      4.85 o 
  10  10  10       28.90       28.87      3.07 o 
  11  10  10       79.48       86.27      4.36 o 
  12  10  10        2.48        1.54      3.05 o 
  13  10  10        0.21        3.28      3.78 o 
 -13  11  10       16.85       15.17      4.51 o 
 -12  11  10       15.26       16.58      3.46 o 
 -11  11  10      154.56      159.92      5.38 o 
 -10  11  10      137.26      129.80      5.04 o 
  -9  11  10      312.12      320.95      6.86 o 
  -8  11  10        0.12        0.27      3.02 o 
  -7  11  10        5.34        2.10      3.00 o 
  -6  11  10      120.58      122.01      4.62 o 
  -5  11  10      220.77      229.05      5.61 o 
  -4  11  10       71.68       83.84      3.99 o 
  -3  11  10       22.69       29.50      2.48 o 
  -2  11  10        1.17       -1.08      3.13 o 
  -1  11  10        1.55        0.11      2.80 o 
   0  11  10      117.24      117.12      3.92 o 
   1  11  10        5.17        5.19      2.21 o 
   2  11  10       11.30        5.65      2.28 o 
   3  11  10       38.55       43.19      2.51 o 
   4  11  10      213.91      234.57      5.79 o 
   5  11  10       33.25       32.44      3.52 o 
   6  11  10       44.65       53.24      4.02 o 
   7  11  10      394.26      400.08      7.44 o 
   8  11  10       40.02       38.96      3.67 o 
   9  11  10      116.92      115.30      4.41 o 
  10  11  10       26.79       22.04      3.24 o 
  11  11  10        0.30        3.73      3.24 o 
  12  11  10      153.53      158.24      9.10 o 
 -11  12  10       84.63       85.34      5.21 o 
 -10  12  10       44.57       37.75      4.46 o 
  -9  12  10       27.82       24.89      4.00 o 
  -8  12  10      130.60      143.01      5.27 o 
  -7  12  10       82.79       74.44      5.01 o 
  -6  12  10       54.44       47.47      3.93 o 
  -5  12  10      662.15      680.72     10.05 o 
  -4  12  10      273.60      285.01      6.40 o 
  -3  12  10        5.14        7.56      2.34 o 
  -2  12  10       96.34       80.73      3.47 o 
  -1  12  10       21.49       15.73      3.02 o 
   0  12  10       77.16       76.54      5.17 o 
   1  12  10        2.12        1.01      2.54 o 
   2  12  10        6.15        6.26      2.42 o 
   3  12  10      251.03      258.14      5.44 o 
   4  12  10        6.99       10.22      3.24 o 
   5  12  10      402.53      388.22      9.05 o 
   6  12  10        7.82        1.37      3.24 o 
   7  12  10        9.97       19.40      4.68 o 
   8  12  10      237.82      256.00      6.64 o 
   9  12  10       26.63       25.28      3.78 o 
  10  12  10        5.83        7.48      3.94 o 
  11  12  10       31.80       36.84      4.57 o 
 -10  13  10       10.38        6.47      4.02 o 
  -9  13  10        0.63        5.21      4.14 o 
  -8  13  10       25.05       28.50      3.86 o 
  -7  13  10        2.93       -1.23      3.43 o 
  -6  13  10       60.00       54.75      4.18 o 
  -5  13  10      266.41      284.13     11.04 o 
  -4  13  10       25.27       26.37      3.97 o 
  -3  13  10      529.16      568.57     10.16 o 
  -2  13  10        1.87       -3.11      3.11 o 
  -1  13  10      103.21      106.21      4.47 o 
   0  13  10       15.60       13.71      2.92 o 
   1  13  10       87.04       81.29      4.17 o 
   2  13  10        0.21       -4.05      4.24 o 
   3  13  10        0.06       -3.53      3.53 o 
   4  13  10       63.70       67.47      4.86 o 
   5  13  10      210.70      209.88      6.88 o 
   6  13  10       11.18        2.71      3.94 o 
   7  13  10      133.15      138.49      5.68 o 
   8  13  10       32.96       32.91      3.79 o 
   9  13  10        8.58       14.26      3.84 o 
  10  13  10       13.82       20.78      5.16 o 
  -8  14  10        2.38       -3.65      3.65 o 
  -7  14  10        8.37        5.23      4.06 o 
  -6  14  10       20.27       16.40      4.28 o 
  -5  14  10        3.16        0.03      3.88 o 
  -4  14  10       64.36       70.92      5.05 o 
  -3  14  10       27.82       22.83      4.99 o 
  -2  14  10       34.47       43.70      4.57 o 
  -1  14  10      144.88      152.67      5.65 o 
   0  14  10        8.07       10.89      3.64 o 
   1  14  10        0.02       -0.71      4.74 o 
   2  14  10        7.70       10.61      3.36 o 
   3  14  10       57.46       53.70      6.57 o 
   4  14  10        1.35       -1.69      3.80 o 
   5  14  10       13.38        7.80      4.83 o 
   6  14  10        4.71        0.91      3.98 o 
   7  14  10       42.61       37.61      4.82 o 
   8  14  10      248.37      240.32      7.92 o 
  -5  15  10       74.26       83.01      5.61 o 
  -4  15  10       10.22        8.72      5.04 o 
  -3  15  10      230.61      256.27      8.91 o 
  -2  15  10        4.17       12.27      5.16 o 
  -1  15  10       79.89       97.63      5.26 o 
   0  15  10        2.47        1.63      3.85 o 
   1  15  10      380.06      367.65     15.71 o 
   2  15  10      104.71      108.54      6.78 o 
   3  15  10       71.46       79.54      6.40 o 
   4  15  10       51.61       41.43      7.97 o 
   5  15  10       24.42       20.19      7.90 o 
 -17   0  11       45.03       40.94      3.81 o 
 -15   0  11      119.79      136.51      4.89 o 
 -13   0  11      505.62      544.84      8.78 o 
 -11   0  11      158.44      158.45      3.87 o 
  -9   0  11     1476.25     1406.62     14.03 o 
  -7   0  11        1.35        0.07      0.85 o 
  -5   0  11       96.21      128.24      1.99 o 
  -3   0  11     8437.04     9036.85     86.02 o 
  -1   0  11       50.07       40.35      1.62 o 
   1   0  11    20488.63    21017.64    278.17 o 
   3   0  11     1028.02      896.75      7.99 o 
   5   0  11       33.32       36.62      1.73 o 
   7   0  11       40.21       30.13      1.24 o 
   9   0  11     1128.02     1196.99     10.50 o 
  11   0  11      628.66      584.31      7.20 o 
  13   0  11       45.45       43.60      2.47 o 
  15   0  11     1677.07     1670.92     29.69 o 
  17   0  11      103.82      117.15      8.96 o 
 -18   1  11        0.13        2.91      2.83 o 
 -17   1  11       20.10       29.90      2.57 o 
 -16   1  11        7.57        6.31      2.76 o 
 -15   1  11      128.69      141.55      4.60 o 
 -14   1  11       98.84       98.95      2.89 o 
 -13   1  11       80.16       86.21      3.16 o 
 -12   1  11       63.60       69.41      2.81 o 
 -11   1  11      196.64      179.88      3.69 o 
 -10   1  11      125.25      144.29      3.17 o 
  -9   1  11     1165.96     1183.42      9.76 o 
  -8   1  11      186.94      164.70      2.33 o 
  -7   1  11       85.00       82.15      1.24 o 
  -6   1  11      175.84      244.48      2.06 o 
  -5   1  11      259.19      290.12      2.19 o 
  -4   1  11     2657.63     2921.07     15.33 o 
  -3   1  11     2111.06     2156.34     13.15 o 
  -2   1  11     1434.96     1394.77     11.55 o 
  -1   1  11       20.47       36.99      1.65 o 
   0   1  11     6272.58     6429.27     49.92 o 
   1   1  11     5529.83     5892.20     39.75 o 
   2   1  11     1071.02     1133.38      8.38 o 
   3   1  11      642.28      632.07      3.85 o 
   4   1  11       18.79       20.20      0.94 o 
   5   1  11       33.66       30.71      0.72 o 
   6   1  11      358.23      345.12      2.36 o 
   7   1  11      253.10      301.48      2.33 o 
   8   1  11      195.16      180.16      1.89 o 
   9   1  11       20.56       35.00      1.08 o 
  10   1  11      146.98      116.33      2.08 o 
  11   1  11     2089.47     1979.74     13.70 o 
  12   1  11       28.11       28.52      1.69 o 
  13   1  11       61.25       67.80      2.18 o 
  14   1  11       62.43       63.49      2.12 o 
  15   1  11       35.58       36.43      2.16 o 
  16   1  11        8.74        9.55      1.93 o 
  17   1  11        9.36       10.74      2.20 o 
 -18   2  11        1.88        1.69      2.79 o 
 -17   2  11       74.49       67.39      3.43 o 
 -16   2  11       19.84       23.00      2.91 o 
 -15   2  11       46.74       42.76      2.79 o 
 -14   2  11        0.23       -1.40      2.15 o 
 -13   2  11      120.33      111.61      3.56 o 
 -12   2  11       11.25       10.38      1.98 o 
 -11   2  11       14.05       18.79      2.13 o 
 -10   2  11      102.68       85.57      2.38 o 
  -9   2  11      632.40      603.74      7.33 o 
  -8   2  11        8.40        1.44      1.03 o 
  -7   2  11       25.38       15.35      0.81 o 
  -6   2  11     1285.16     1342.21      8.52 o 
  -5   2  11      306.72      398.79      3.01 o 
  -4   2  11     4703.40     5063.17     26.77 o 
  -3   2  11      762.14      935.32      6.06 o 
  -2   2  11      662.63      866.54      6.94 o 
  -1   2  11       21.98       13.26      0.82 o 
   0   2  11     3817.50     3896.53     27.39 o 
   1   2  11      151.41      170.12      2.25 o 
   2   2  11      347.68      401.93      3.16 o 
   3   2  11      154.72      162.91      1.46 o 
   4   2  11     1431.69     1604.12      8.17 o 
   5   2  11      432.31      520.09      3.11 o 
   6   2  11       70.89      100.20      1.22 o 
   7   2  11     1426.09     1342.29      7.63 o 
   8   2  11       86.15       75.73      1.36 o 
   9   2  11      935.66      843.54      6.23 o 
  10   2  11        0.49        1.34      1.10 o 
  11   2  11      505.46      468.63      4.59 o 
  12   2  11       96.15       99.05      2.64 o 
  13   2  11       41.94       42.49      1.86 o 
  14   2  11       30.46       29.96      2.20 o 
  15   2  11        0.98        2.33      1.81 o 
  16   2  11        4.09        7.07      1.93 o 
  17   2  11      191.64      209.85      4.10 o 
 -17   3  11        7.56       12.58      5.59 o 
 -16   3  11       85.77       79.35      5.01 o 
 -15   3  11        1.46        3.70      2.49 o 
 -14   3  11      149.24      165.97      4.22 o 
 -13   3  11       86.05       84.92      5.87 o 
 -12   3  11        3.42        2.56      1.54 o 
 -11   3  11      154.98      179.41      4.46 o 
 -10   3  11     1207.67     1114.42     10.07 o 
  -9   3  11      489.71      470.33      4.76 o 
  -8   3  11        8.73        0.87      0.99 o 
  -7   3  11        8.77        3.14      0.75 o 
  -6   3  11      492.57      548.94      5.17 o 
  -5   3  11      620.64      586.94      4.12 o 
  -4   3  11      406.72      463.36      3.26 o 
  -3   3  11     4772.07     5046.34     29.68 o 
  -2   3  11      806.75      770.37      5.20 o 
  -1   3  11      961.34     1145.91      6.77 o 
   0   3  11      162.57      194.43      4.26 o 
   1   3  11     3490.85     3737.95     21.01 o 
   2   3  11    13223.49    14511.66     66.59 o 
   3   3  11      480.47      535.93      3.27 o 
   4   3  11        1.01        2.06      0.63 o 
   5   3  11     1488.21     1613.31      8.35 o 
   6   3  11       15.91        9.27      0.71 o 
   7   3  11       70.12       62.21      1.25 o 
   8   3  11       66.19       61.77      1.22 o 
   9   3  11        8.11        4.33      1.06 o 
  10   3  11      622.17      612.43      5.49 o 
  11   3  11        0.02       -1.38      1.38 o 
  12   3  11       33.13       26.25      1.62 o 
  13   3  11       57.67       62.70      2.11 o 
  14   3  11     1214.86     1235.19     10.16 o 
  15   3  11        6.89       12.06      1.89 o 
  16   3  11      356.53      362.28      4.93 o 
  17   3  11        3.72        2.32      1.91 o 
 -17   4  11      109.79      126.12      6.41 o 
 -16   4  11       62.23       74.33      5.41 o 
 -15   4  11       15.42       23.47      4.34 o 
 -14   4  11       11.53       10.74      2.63 o 
 -13   4  11       44.23       51.79      2.78 o 
 -12   4  11        1.60        3.93      2.65 o 
 -11   4  11       43.21       38.60      1.95 o 
 -10   4  11       54.04       63.71      2.17 o 
  -9   4  11      315.35      292.30      3.96 o 
  -8   4  11     1410.49     1388.51     10.79 o 
  -7   4  11      118.67      143.82      2.01 o 
  -6   4  11      138.15      199.28      2.04 o 
  -5   4  11      820.98      821.81      5.37 o 
  -4   4  11      352.24      386.10      3.13 o 
  -3   4  11      588.05      717.38      5.05 o 
  -2   4  11     3710.73     4123.05     23.40 o 
  -1   4  11      330.94      363.63      2.83 o 
   0   4  11      457.49      548.76      3.85 o 
   1   4  11      112.07      125.01      1.55 o 
   2   4  11      952.96      979.05      5.83 o 
   3   4  11     1834.21     1937.24     10.94 o 
   4   4  11     2148.53     2349.52     11.78 o 
   5   4  11        3.58        0.60      0.72 o 
   6   4  11        5.92        4.88      0.75 o 
   7   4  11       59.56       58.45      1.33 o 
   8   4  11      798.41      801.66      5.48 o 
   9   4  11      473.39      405.66      5.67 o 
  10   4  11        7.86       13.35      1.34 o 
  11   4  11       19.15       15.10      1.46 o 
  12   4  11       42.86       37.86      1.80 o 
  13   4  11      158.09      161.28      2.99 o 
  14   4  11       11.03        9.64      1.68 o 
  15   4  11      269.84      272.47      6.06 o 
  16   4  11      215.16      211.49      4.84 o 
  17   4  11       17.47       21.62      3.07 o 
 -17   5  11        0.39       -0.28      4.21 o 
 -16   5  11       40.60       29.79      4.86 o 
 -15   5  11       29.03       24.78      9.06 o 
 -14   5  11      276.82      284.11      5.97 o 
 -13   5  11      189.34      189.78      4.85 o 
 -12   5  11       23.89       23.27      2.53 o 
 -11   5  11        1.17       -0.61      2.78 o 
 -10   5  11       19.02       21.16      2.25 o 
  -9   5  11      603.00      524.41      7.13 o 
  -8   5  11     1073.34     1024.69     11.56 o 
  -7   5  11     1425.18     1487.93     10.51 o 
  -6   5  11      977.95      951.80      6.57 o 
  -5   5  11       49.77       48.75      1.30 o 
  -4   5  11       67.47       66.97      1.53 o 
  -3   5  11      445.33      443.17      3.48 o 
  -2   5  11       44.53       37.71      1.05 o 
  -1   5  11       61.90       31.36      1.04 o 
   0   5  11      382.63      360.65      2.97 o 
   1   5  11       16.38       28.48      0.94 o 
   2   5  11       13.19       12.43      0.79 o 
   3   5  11      381.64      422.01      2.95 o 
   4   5  11      168.24      211.18      1.97 o 
   5   5  11       33.83       26.82      0.93 o 
   6   5  11       97.98       86.52      1.56 o 
   7   5  11      309.10      306.33      2.99 o 
   8   5  11      351.98      313.61      3.57 o 
   9   5  11      445.78      436.13      4.43 o 
  10   5  11      134.08      145.81      2.91 o 
  11   5  11       94.43      117.00      3.50 o 
  12   5  11      345.59      350.65      5.17 o 
  13   5  11       20.42       24.86      2.30 o 
  14   5  11       46.03       44.78      2.79 o 
  15   5  11        0.75        1.54      2.10 o 
  16   5  11       43.22       45.71      2.79 o 
  17   5  11       68.85       74.42      4.67 o 
 -16   6  11       53.02       43.18      5.16 o 
 -15   6  11       29.76       33.68      3.66 o 
 -14   6  11      174.06      172.72      4.01 o 
 -13   6  11        4.49        0.93      2.07 o 
 -12   6  11      141.25      134.11      4.04 o 
 -11   6  11       42.44       41.33      2.21 o 
 -10   6  11      998.94      976.37     11.48 o 
  -9   6  11      713.13      636.55      7.44 o 
  -8   6  11     1709.44     1717.09     15.76 o 
  -7   6  11      398.41      409.23      4.68 o 
  -6   6  11     1777.73     1625.20     11.89 o 
  -5   6  11       63.41       43.32      1.52 o 
  -4   6  11     1982.03     1881.78     14.45 o 
  -3   6  11      790.81      841.37      5.61 o 
  -2   6  11     1773.16     1628.29      9.50 o 
  -1   6  11       23.95       23.77      1.09 o 
   0   6  11       52.28       29.99      1.31 o 
   1   6  11      109.39      119.87      1.78 o 
   2   6  11      825.58      759.97      4.58 o 
   3   6  11      412.54      432.62      3.11 o 
   4   6  11       16.52       25.13      1.02 o 
   5   6  11        1.59        0.59      0.92 o 
   6   6  11       26.94       30.13      1.41 o 
   7   6  11       13.55       12.98      1.21 o 
   8   6  11        1.09        0.93      1.44 o 
   9   6  11       80.37       66.40      2.12 o 
  10   6  11      137.18      141.35      3.07 o 
  11   6  11       34.48       43.33      2.24 o 
  12   6  11       45.22       46.15      2.68 o 
  13   6  11       24.52       23.48      2.42 o 
  14   6  11        5.93       10.66      2.32 o 
  15   6  11      249.84      246.85      4.86 o 
  16   6  11        7.10        6.44      2.38 o 
 -16   7  11       54.03       60.80      7.02 o 
 -15   7  11        1.17       -2.29      2.29 o 
 -14   7  11       11.99       11.59      2.78 o 
 -13   7  11      615.99      647.93     11.11 o 
 -12   7  11      223.73      234.08      6.53 o 
 -11   7  11       92.81       85.07      3.18 o 
 -10   7  11      398.35      420.86      5.97 o 
  -9   7  11      259.46      237.43      4.47 o 
  -8   7  11       23.18        8.50      2.04 o 
  -7   7  11      305.68      327.06      4.72 o 
  -6   7  11      808.72      722.96      6.72 o 
  -5   7  11       70.77       61.88      2.09 o 
  -4   7  11      461.50      454.72      4.59 o 
  -3   7  11     1781.76     1656.59     11.38 o 
  -2   7  11      414.87      447.61      4.61 o 
  -1   7  11     3139.18     3222.94     18.76 o 
   0   7  11      156.26      171.10      2.75 o 
   1   7  11      576.97      516.94      4.56 o 
   2   7  11     1175.30     1238.30      7.71 o 
   3   7  11     1532.64     1435.51      8.83 o 
   4   7  11      386.42      369.83      3.30 o 
   5   7  11        3.49        3.31      1.28 o 
   6   7  11       99.98      120.02      2.87 o 
   7   7  11      220.39      241.72      3.36 o 
   8   7  11      448.70      459.25      5.10 o 
   9   7  11        0.01       -1.66      1.66 o 
  10   7  11        5.68        5.05      1.86 o 
  11   7  11      153.46      176.65      3.60 o 
  12   7  11        1.45        2.51      1.93 o 
  13   7  11       65.19       69.92      2.88 o 
  14   7  11      261.71      261.75      4.59 o 
  15   7  11      133.79      150.64      4.83 o 
  16   7  11      158.41      159.86      3.87 o 
 -15   8  11      233.60      229.08      5.25 o 
 -14   8  11       51.11       46.27      3.16 o 
 -13   8  11       52.00       58.78      3.39 o 
 -12   8  11        0.34        4.53      2.41 o 
 -11   8  11       43.17       54.62      3.49 o 
 -10   8  11      923.71      899.56     11.49 o 
  -9   8  11     1047.30     1055.53     11.24 o 
  -8   8  11        2.61        1.60      2.20 o 
  -7   8  11       10.40        5.54      2.22 o 
  -6   8  11      355.02      324.35      4.90 o 
  -5   8  11      774.51      709.37      9.12 o 
  -4   8  11      272.55      277.95      4.74 o 
  -3   8  11        0.49        3.87      1.47 o 
  -2   8  11        5.75       22.07      1.66 o 
  -1   8  11       29.91       36.17      1.65 o 
   0   8  11      611.49      623.28      5.62 o 
   1   8  11     1240.16     1208.59      9.37 o 
   2   8  11      394.11      372.04      4.00 o 
   3   8  11       89.13       90.79      2.18 o 
   4   8  11       45.85       37.76      1.70 o 
   5   8  11      204.94      211.39      3.95 o 
   6   8  11      110.18      110.65      3.10 o 
   7   8  11      616.64      602.83      6.54 o 
   8   8  11        9.74        6.30      2.41 o 
   9   8  11       21.33       16.31      2.16 o 
  10   8  11      129.60      129.48      3.75 o 
  11   8  11       36.52       36.28      2.73 o 
  12   8  11      229.83      228.58      6.02 o 
  13   8  11       70.89       78.34      3.48 o 
  14   8  11        9.19        8.28      2.77 o 
  15   8  11      108.81      111.51      4.76 o 
 -14   9  11       67.40       65.25      3.66 o 
 -13   9  11        1.23       -2.53      2.53 o 
 -12   9  11      239.11      245.21      5.23 o 
 -11   9  11       21.37       13.93      2.70 o 
 -10   9  11       36.21       24.59      2.80 o 
  -9   9  11       97.69       90.73      4.19 o 
  -8   9  11       46.28       44.77      2.92 o 
  -7   9  11       89.86       79.28      3.51 o 
  -6   9  11       14.13       22.89      2.47 o 
  -5   9  11       65.89       75.58      3.17 o 
  -4   9  11     1052.29      956.28     10.39 o 
  -3   9  11      865.44      884.94      9.32 o 
  -2   9  11      276.70      264.79      4.08 o 
  -1   9  11      199.84      192.31      3.57 o 
   0   9  11        3.66        4.75      1.79 o 
   1   9  11     1691.35     1674.80     13.85 o 
   2   9  11     1248.88     1286.49      9.99 o 
   3   9  11      283.02      283.77      4.17 o 
   4   9  11      270.33      279.08      5.19 o 
   5   9  11        5.31        2.84      2.23 o 
   6   9  11       93.28      102.34      4.23 o 
   7   9  11       56.95       48.92      2.99 o 
   8   9  11      145.73      138.07      4.20 o 
   9   9  11      507.36      534.29      6.95 o 
  10   9  11       63.30       70.59      3.96 o 
  11   9  11      218.65      223.07      5.21 o 
  12   9  11       31.34       33.46      3.85 o 
  13   9  11       35.79       37.48      3.41 o 
  14   9  11        0.04       -2.84      2.84 o 
 -14  10  11        6.02        8.61      9.63 o 
 -13  10  11       39.86       37.46      3.62 o 
 -12  10  11       25.29       21.15      3.24 o 
 -11  10  11       17.85       19.39      3.26 o 
 -10  10  11      138.70      148.40      4.99 o 
  -9  10  11       19.68       27.27      3.44 o 
  -8  10  11      197.95      208.99      5.43 o 
  -7  10  11       20.65       27.29      2.87 o 
  -6  10  11        1.77        2.73      2.34 o 
  -5  10  11       67.28       71.34      3.69 o 
  -4  10  11       38.82       32.82      2.99 o 
  -3  10  11       86.95       75.87      4.27 o 
  -2  10  11      204.92      225.51      4.23 o 
  -1  10  11       50.93       57.98      2.89 o 
   0  10  11     1114.46     1184.23     11.08 o 
   1  10  11       26.04       22.40      2.25 o 
   2  10  11      611.97      590.21      7.88 o 
   3  10  11      623.08      646.96      9.31 o 
   4  10  11      205.04      199.50      5.13 o 
   5  10  11        0.58        4.97      2.77 o 
   6  10  11        0.37       -1.34      2.74 o 
   7  10  11       15.63       12.24      2.72 o 
   8  10  11      449.06      436.57      6.48 o 
   9  10  11      218.20      200.19      5.06 o 
  10  10  11       18.48       18.08      2.99 o 
  11  10  11       70.75       72.01      4.04 o 
  12  10  11        0.11       -4.68      4.68 o 
  13  10  11       89.35       88.96      5.85 o 
 -12  11  11       46.00       49.53      4.00 o 
 -11  11  11        4.55        6.18      3.19 o 
 -10  11  11        0.19        0.55      3.16 o 
  -9  11  11       31.68       28.92      3.52 o 
  -8  11  11       49.32       45.24      3.73 o 
  -7  11  11       31.54       29.01      3.41 o 
  -6  11  11      753.61      745.11     10.41 o 
  -5  11  11      369.66      372.29      6.94 o 
  -4  11  11      157.99      165.50      4.97 o 
  -3  11  11       77.20       72.31      3.01 o 
  -2  11  11       12.68       11.29      2.62 o 
  -1  11  11      241.34      241.16      5.05 o 
   0  11  11      550.16      554.52      7.59 o 
   1  11  11        0.46       -0.35      2.41 o 
   2  11  11        1.91        1.79      2.27 o 
   3  11  11      100.47       88.43      3.40 o 
   4  11  11      145.17      144.14      4.93 o 
   5  11  11      434.42      441.77      7.83 o 
   6  11  11      138.15      129.55      4.94 o 
   7  11  11        5.40       10.35      3.19 o 
   8  11  11       28.72       26.25      3.21 o 
   9  11  11      216.29      220.69      6.82 o 
  10  11  11       34.74       38.73      3.40 o 
  11  11  11       84.09       75.44      4.38 o 
  12  11  11      174.28      181.78      8.31 o 
 -11  12  11        2.60        1.47      3.75 o 
 -10  12  11        9.88       13.02      4.21 o 
  -9  12  11       39.15       35.93      4.30 o 
  -8  12  11        3.61       15.91      3.58 o 
  -7  12  11      382.25      387.62      7.57 o 
  -6  12  11        5.35        5.59      3.27 o 
  -5  12  11      224.54      253.17      6.31 o 
  -4  12  11        7.82       15.58      3.24 o 
  -3  12  11      409.58      416.68      6.81 o 
  -2  12  11       19.17       16.47      2.68 o 
  -1  12  11      103.88      100.20      4.77 o 
   0  12  11        9.80       12.40      3.10 o 
   1  12  11       19.77       13.84      2.72 o 
   2  12  11        0.43       -2.21      2.21 o 
   3  12  11      242.57      270.30      5.54 o 
   4  12  11        3.54        8.31      3.52 o 
   5  12  11      232.48      235.26      6.19 o 
   6  12  11       22.88       25.06      3.65 o 
   7  12  11      381.64      362.82      7.63 o 
   8  12  11      107.77      116.12      4.65 o 
   9  12  11       42.54       42.51      4.35 o 
  10  12  11        8.00        7.76      4.16 o 
  11  12  11        5.28        1.35      4.36 o 
 -10  13  11        3.22       -3.79      3.79 o 
  -9  13  11      229.64      238.41     10.01 o 
  -8  13  11       15.25       14.82      4.42 o 
  -7  13  11      113.44      117.14      5.23 o 
  -6  13  11        0.00        2.39      3.45 o 
  -5  13  11        5.48        7.34      3.80 o 
  -4  13  11      142.25      158.77      6.01 o 
  -3  13  11      351.45      366.91      9.43 o 
  -2  13  11       51.05       49.33      3.69 o 
  -1  13  11      268.76      266.56      6.22 o 
   0  13  11      107.82      110.64      4.21 o 
   1  13  11        1.76       -1.39      2.87 o 
   2  13  11      165.80      150.80      5.43 o 
   3  13  11       26.86       24.52      4.39 o 
   4  13  11      507.72      519.54      9.94 o 
   5  13  11       12.05       11.92      3.98 o 
   6  13  11       55.53       52.70      4.82 o 
   7  13  11       57.75       52.50      4.82 o 
   8  13  11       85.46       88.66      4.97 o 
   9  13  11       74.49       86.99      7.06 o 
  -8  14  11        2.69       -3.60      3.60 o 
  -7  14  11       50.00       49.85      4.94 o 
  -6  14  11       11.55       11.62      4.21 o 
  -5  14  11      232.22      244.91      7.45 o 
  -4  14  11        0.04        6.05      3.90 o 
  -3  14  11        1.61       -1.93      4.37 o 
  -2  14  11      319.54      317.83      8.77 o 
  -1  14  11       56.97       64.24      4.31 o 
   0  14  11      239.41      250.46      9.65 o 
   1  14  11        2.29        0.68      3.14 o 
   2  14  11      120.02      125.25      5.20 o 
   3  14  11      140.96      150.45     12.17 o 
   4  14  11       22.35       20.52      4.23 o 
   5  14  11      100.07       97.50      5.59 o 
   6  14  11       28.13       25.46      4.46 o 
   7  14  11        4.66        0.22      7.02 o 
   8  14  11       28.56       45.09     12.16 o 
  -5  15  11       15.07       19.08      5.29 o 
  -4  15  11      273.75      286.45     10.80 o 
  -3  15  11        0.26       11.98      4.90 o 
  -2  15  11       10.10       15.91      4.83 o 
  -1  15  11        5.22        0.89      3.79 o 
   0  15  11        0.73        3.82      3.97 o 
   1  15  11        0.02       10.81      4.25 o 
   2  15  11       15.15       18.46      7.57 o 
   3  15  11        0.02        6.68      5.16 o 
   4  15  11       50.89       58.10      6.02 o 
   5  15  11        1.26       -2.82      5.44 o 
 -18   0  12        0.18       -3.53      3.53 o 
 -16   0  12       60.98       71.26      4.09 o 
 -14   0  12       22.27       30.04      2.95 o 
 -12   0  12       48.18       51.33      3.66 o 
 -10   0  12      802.96      736.26     10.35 o 
  -8   0  12      999.98      920.80      8.04 o 
  -6   0  12       28.03       39.17      1.31 o 
  -4   0  12     2048.37     2393.23     21.27 o 
  -2   0  12     1401.05     1581.82     14.95 o 
   0   0  12     2789.16     2810.09     35.45 o 
   2   0  12     1820.94     1909.63     17.24 o 
   4   0  12      664.60      716.16      6.15 o 
   6   0  12      438.21      428.12      4.47 o 
   8   0  12      516.84      498.72      4.84 o 
  10   0  12     1480.48     1448.04     14.68 o 
  12   0  12        0.76        2.53      2.13 o 
  14   0  12        8.63       11.56      2.68 o 
  16   0  12      155.53      158.72      6.65 o 
 -18   1  12       31.58       36.66      2.76 o 
 -17   1  12        5.76        0.37      2.26 o 
 -16   1  12      280.95      311.22      4.95 o 
 -15   1  12      177.20      175.49      3.80 o 
 -14   1  12       82.68       88.62      4.12 o 
 -13   1  12       73.20       76.67      3.41 o 
 -12   1  12      248.81      267.63      4.64 o 
 -11   1  12      391.97      378.59      5.42 o 
 -10   1  12      409.64      383.88      5.28 o 
  -9   1  12      271.05      312.88      3.61 o 
  -8   1  12     5856.44     5731.48     35.16 o 
  -7   1  12       59.82       36.11      0.85 o 
  -6   1  12      484.30      528.85      3.75 o 
  -5   1  12     4068.93     4453.82     24.49 o 
  -4   1  12      209.79      206.18      2.11 o 
  -3   1  12     1021.78     1021.75      6.59 o 
  -2   1  12       80.13       94.12      1.65 o 
  -1   1  12     7257.87     7308.54     55.87 o 
   0   1  12     9269.03     9495.51     66.97 o 
   1   1  12      921.55      959.22      6.83 o 
   2   1  12    11292.71    11861.04    120.54 o 
   3   1  12      205.39      191.17      1.69 o 
   4   1  12      114.74      142.68      1.24 o 
   5   1  12       88.21      123.57      1.31 o 
   6   1  12     1599.07     1686.22      8.85 o 
   7   1  12       42.60       58.29      1.13 o 
   8   1  12      137.80      133.32      1.72 o 
   9   1  12        0.69        3.17      0.91 o 
  10   1  12      513.59      513.32      4.58 o 
  11   1  12       43.01       48.30      1.71 o 
  12   1  12      370.79      364.84      4.13 o 
  13   1  12      349.38      315.13      4.76 o 
  14   1  12      342.69      344.69      4.44 o 
  15   1  12       12.85       12.20      1.93 o 
  16   1  12        6.08        5.27      1.93 o 
  17   1  12       95.25       95.57      3.23 o 
 -17   2  12       10.41       14.11      2.87 o 
 -16   2  12        0.05       -1.73      1.99 o 
 -15   2  12       58.57       62.65      4.73 o 
 -14   2  12       18.50       17.08      2.45 o 
 -13   2  12       92.33       89.25      3.31 o 
 -12   2  12       12.76       11.89      2.15 o 
 -11   2  12        0.06        0.74      1.83 o 
 -10   2  12       37.95       49.20      2.01 o 
  -9   2  12      437.61      425.97      5.18 o 
  -8   2  12       40.74       40.19      1.22 o 
  -7   2  12        0.02        2.58      0.73 o 
  -6   2  12      631.12      672.08      4.46 o 
  -5   2  12      739.51      820.13      5.29 o 
  -4   2  12     1893.61     2114.61     11.93 o 
  -3   2  12      201.14      210.21      2.23 o 
  -2   2  12      593.45      684.80      5.09 o 
  -1   2  12      965.84      970.73      6.83 o 
   0   2  12     1762.46     1890.53     20.36 o 
   1   2  12     7334.82     7879.83     79.63 o 
   2   2  12     2303.35     2547.73     19.46 o 
   3   2  12     4005.96     4434.54     21.85 o 
   4   2  12      302.08      349.95      2.18 o 
   5   2  12       87.71       73.47      1.08 o 
   6   2  12      127.44      128.20      1.41 o 
   7   2  12     1004.05      915.15      5.35 o 
   8   2  12      228.49      218.62      2.27 o 
   9   2  12      415.56      430.14      3.82 o 
  10   2  12       73.83       64.30      2.25 o 
  11   2  12        0.53       -1.24      1.24 o 
  12   2  12      143.03      138.83      2.71 o 
  13   2  12      219.10      228.47      3.32 o 
  14   2  12        0.24        0.99      1.69 o 
  15   2  12       80.29       80.47      2.70 o 
  16   2  12      195.74      209.20      4.50 o 
  17   2  12       64.48       72.50      2.78 o 
 -17   3  12       49.56       47.97      3.44 o 
 -16   3  12       96.89       97.72      5.38 o 
 -15   3  12       88.39       82.86      3.71 o 
 -14   3  12       20.77       27.00      3.08 o 
 -13   3  12      211.37      217.57      5.09 o 
 -12   3  12        0.34       -1.93      1.93 o 
 -11   3  12     1440.37     1438.47     13.57 o 
 -10   3  12        7.28        9.29      1.49 o 
  -9   3  12      411.47      455.76      4.73 o 
  -8   3  12       22.53       39.20      1.64 o 
  -7   3  12       67.43       44.70      1.04 o 
  -6   3  12      347.83      368.40      3.54 o 
  -5   3  12     2671.14     2920.20     16.38 o 
  -4   3  12     3713.06     4146.68     22.09 o 
  -3   3  12       63.75       84.64      1.71 o 
  -2   3  12      642.86      730.25      4.54 o 
  -1   3  12       44.06       64.14      1.37 o 
   0   3  12     1548.66     1732.72     10.66 o 
   1   3  12        2.40        5.73      0.85 o 
   2   3  12     3802.18     4170.61     20.54 o 
   3   3  12        2.41       14.65      0.69 o 
   4   3  12      727.69      831.53      4.50 o 
   5   3  12       99.76      108.61      1.40 o 
   6   3  12      964.45      937.61      5.42 o 
   7   3  12     1439.35     1408.14      8.15 o 
   8   3  12      171.20      131.88      1.77 o 
   9   3  12      424.59      413.58      3.99 o 
  10   3  12       49.03       46.24      1.77 o 
  11   3  12       33.89       32.68      1.61 o 
  12   3  12      271.89      252.94      3.51 o 
  13   3  12        3.46        4.49      1.54 o 
  14   3  12       22.85       33.76      2.22 o 
  15   3  12      286.48      304.55      4.33 o 
  16   3  12       33.73       33.89      2.25 o 
  17   3  12       96.27       94.23      4.28 o 
 -17   4  12      243.35      253.01     12.73 o 
 -16   4  12      280.50      293.81      9.67 o 
 -15   4  12        0.98       -3.51      3.51 o 
 -14   4  12        0.03       -3.69      3.69 o 
 -13   4  12        2.58        6.26      2.36 o 
 -12   4  12       54.70       50.59      2.71 o 
 -11   4  12      338.38      313.96      5.31 o 
 -10   4  12       24.10       19.09      1.75 o 
  -9   4  12      364.34      358.99      4.47 o 
  -8   4  12       11.30        9.03      1.07 o 
  -7   4  12      485.59      530.82      3.75 o 
  -6   4  12       58.47       70.17      1.44 o 
  -5   4  12        2.75        3.95      0.78 o 
  -4   4  12     1400.66     1616.11      9.45 o 
  -3   4  12       49.11       58.95      1.34 o 
  -2   4  12        0.08        0.57      0.64 o 
  -1   4  12      496.29      518.10      3.69 o 
   0   4  12       45.22       38.51      1.00 o 
   1   4  12      955.07     1050.24      6.40 o 
   2   4  12        0.46        0.69      0.64 o 
   3   4  12       81.47      111.81      1.33 o 
   4   4  12       59.73       84.78      1.50 o 
   5   4  12     1123.36     1192.73      6.30 o 
   6   4  12      785.24      784.09      4.76 o 
   7   4  12      200.13      135.40      1.83 o 
   8   4  12     1004.16      977.09      6.40 o 
   9   4  12      127.74       84.75      2.04 o 
  10   4  12       82.32       66.54      2.27 o 
  11   4  12      653.00      660.11      6.14 o 
  12   4  12      108.44       99.59      2.50 o 
  13   4  12        1.35        2.87      2.32 o 
  14   4  12       29.39       29.15      2.00 o 
  15   4  12        5.31        7.43      1.89 o 
  16   4  12        0.54       -0.85      2.13 o 
  17   4  12      104.37      115.69      3.83 o 
 -17   5  12        9.27       10.08      4.42 o 
 -16   5  12        1.62        2.45      3.97 o 
 -15   5  12       35.80       32.62      4.62 o 
 -14   5  12        0.28        5.13      3.16 o 
 -13   5  12      177.82      176.01      8.48 o 
 -12   5  12       50.26       49.51      3.13 o 
 -11   5  12        0.30       -0.14      1.76 o 
 -10   5  12       97.05      106.79      3.04 o 
  -9   5  12       64.33       73.23      2.39 o 
  -8   5  12        2.01        6.94      1.57 o 
  -7   5  12       62.78       46.24      1.58 o 
  -6   5  12        0.50        2.10      1.06 o 
  -5   5  12      464.24      482.17      4.15 o 
  -4   5  12       63.83       72.22      2.24 o 
  -3   5  12      258.22      259.96      2.53 o 
  -2   5  12        0.39        2.87      0.78 o 
  -1   5  12      693.86      610.62      4.29 o 
   0   5  12     1159.41     1135.30      7.21 o 
   1   5  12     2699.43     2908.39     15.73 o 
   2   5  12        8.74        8.20      0.80 o 
   3   5  12      240.64      244.84      2.09 o 
   4   5  12      229.61      232.83      2.09 o 
   5   5  12      208.06      210.18      2.04 o 
   6   5  12       38.24       34.28      1.20 o 
   7   5  12       79.67       95.15      1.92 o 
   8   5  12        0.47        2.76      1.37 o 
   9   5  12        9.50        8.01      1.42 o 
  10   5  12      101.03       94.56      2.59 o 
  11   5  12      275.46      279.80      3.92 o 
  12   5  12      181.15      155.59      3.39 o 
  13   5  12      128.08      130.10      3.31 o 
  14   5  12       57.47       65.06      4.98 o 
  15   5  12       37.99       38.36      4.12 o 
  16   5  12       33.99       30.42      2.65 o 
 -16   6  12        1.69       -0.48      2.73 o 
 -15   6  12       12.32       11.53      2.29 o 
 -14   6  12        1.04        5.90      2.11 o 
 -13   6  12       49.49       47.51      3.10 o 
 -12   6  12        0.67        2.12      2.02 o 
 -11   6  12        8.34       12.68      1.93 o 
 -10   6  12     1004.47      990.96     10.18 o 
  -9   6  12      144.08      128.35      3.19 o 
  -8   6  12      192.99      192.43      3.93 o 
  -7   6  12      442.31      483.98      5.82 o 
  -6   6  12        0.00        7.01      1.89 o 
  -5   6  12      198.67      153.50      2.48 o 
  -4   6  12       47.83       48.81      1.71 o 
  -3   6  12     2180.62     2153.46     12.42 o 
  -2   6  12        0.93       -0.36      0.92 o 
  -1   6  12     1329.79     1278.53      7.90 o 
   0   6  12      140.33      117.52      1.77 o 
   1   6  12      940.68      893.43      6.26 o 
   2   6  12       46.75       57.20      1.36 o 
   3   6  12      703.21      599.60      3.93 o 
   4   6  12       48.42       42.11      1.19 o 
   5   6  12     1444.38     1436.02      9.12 o 
   6   6  12      100.43       94.61      1.99 o 
   7   6  12       72.01       86.91      1.97 o 
   8   6  12        2.30        0.20      1.40 o 
   9   6  12      161.85      160.83      2.99 o 
  10   6  12       63.36       70.72      2.48 o 
  11   6  12      364.23      368.72      4.74 o 
  12   6  12      514.93      522.26      6.41 o 
  13   6  12      404.51      431.65      6.17 o 
  14   6  12      238.13      256.00      4.93 o 
  15   6  12       42.38       42.40      2.89 o 
  16   6  12       89.89       95.19      3.68 o 
 -16   7  12      205.98      189.94      6.60 o 
 -15   7  12      137.43      132.28      4.19 o 
 -14   7  12       43.54       50.59      3.01 o 
 -13   7  12      176.05      189.22      5.74 o 
 -12   7  12      210.82      210.79      6.08 o 
 -11   7  12       36.06       37.41      2.55 o 
 -10   7  12     1198.52     1230.88     14.10 o 
  -9   7  12      401.28      394.41      5.63 o 
  -8   7  12       11.73       13.42      2.53 o 
  -7   7  12      733.15      686.76      8.29 o 
  -6   7  12     2755.26     2466.32     18.23 o 
  -5   7  12      547.38      480.21      5.52 o 
  -4   7  12      415.52      406.03      4.34 o 
  -3   7  12      325.50      314.49      3.22 o 
  -2   7  12        2.43       -0.99      1.11 o 
  -1   7  12        0.11       -0.01      1.09 o 
   0   7  12     5747.12     5393.34     32.57 o 
   1   7  12      173.02      143.42      2.23 o 
   2   7  12     1165.55     1171.61      8.02 o 
   3   7  12     1863.41     1804.04     10.77 o 
   4   7  12      977.65      911.74      6.42 o 
   5   7  12      431.79      389.51      3.95 o 
   6   7  12     3329.55     3226.39     20.20 o 
   7   7  12      820.75      800.19      6.60 o 
   8   7  12        3.35        4.53      1.77 o 
   9   7  12        5.22        4.61      1.73 o 
  10   7  12       84.24       85.24      2.77 o 
  11   7  12      109.67      106.22      3.06 o 
  12   7  12      370.96      355.82      4.94 o 
  13   7  12      125.33      116.22      3.92 o 
  14   7  12       73.61       83.15      3.16 o 
  15   7  12      641.48      650.29      7.63 o 
 -15   8  12       20.25       18.80      2.91 o 
 -14   8  12        0.01       -0.28      2.71 o 
 -13   8  12      543.47      553.29      9.65 o 
 -12   8  12      238.90      238.17      4.98 o 
 -11   8  12      928.74      938.82     12.06 o 
 -10   8  12       19.76       25.42      2.60 o 
  -9   8  12        1.87       12.79      4.81 o 
  -8   8  12      121.32      114.46      3.54 o 
  -7   8  12      241.83      259.83      4.43 o 
  -6   8  12        3.79        3.36      1.84 o 
  -5   8  12      116.08       75.45      3.09 o 
  -4   8  12     1206.28     1115.67     11.34 o 
  -3   8  12        2.90       15.64      1.66 o 
  -2   8  12       73.74       74.53      2.28 o 
  -1   8  12        9.55        6.53      1.39 o 
   0   8  12        0.20       -0.20      1.34 o 
   1   8  12      327.66      373.43      4.36 o 
   2   8  12      865.64      768.41      6.68 o 
   3   8  12        0.07        1.47      1.35 o 
   4   8  12      381.89      337.74      3.99 o 
   5   8  12      412.19      420.50      5.55 o 
   6   8  12       48.54       50.79      2.58 o 
   7   8  12       15.99       27.47      2.05 o 
   8   8  12        4.23        0.95      2.08 o 
   9   8  12        1.79        4.55      2.07 o 
  10   8  12        4.40        1.77      2.27 o 
  11   8  12        5.96        5.94      2.37 o 
  12   8  12       31.18       39.61      2.82 o 
  13   8  12        7.68        9.58      3.20 o 
  14   8  12       20.51       23.17      2.94 o 
  15   8  12       16.53       20.99      4.75 o 
 -14   9  12        0.89        0.75      2.72 o 
 -13   9  12       20.19       15.90      2.85 o 
 -12   9  12      122.25      128.00      5.46 o 
 -11   9  12       26.18       24.71      2.80 o 
 -10   9  12       85.32       88.03      3.58 o 
  -9   9  12      159.64      165.14      4.42 o 
  -8   9  12       73.60       66.06      3.47 o 
  -7   9  12       69.65       72.10      3.21 o 
  -6   9  12      169.52      135.84      3.89 o 
  -5   9  12      381.93      373.11      5.81 o 
  -4   9  12        0.12        5.38      2.27 o 
  -3   9  12      459.62      421.99      5.74 o 
  -2   9  12      217.94      211.14      3.63 o 
  -1   9  12      152.09      159.10      3.33 o 
   0   9  12      133.22      116.81      3.71 o 
   1   9  12      585.17      585.99      6.73 o 
   2   9  12      167.81      157.93      3.18 o 
   3   9  12     1371.00     1328.33     11.29 o 
   4   9  12      425.88      428.25      4.97 o 
   5   9  12       77.46       81.57      3.02 o 
   6   9  12       55.48       52.16      3.00 o 
   7   9  12      161.47      168.21      4.67 o 
   8   9  12        1.32        0.35      2.57 o 
   9   9  12        2.68        6.25      2.92 o 
  10   9  12       10.89       10.36      2.70 o 
  11   9  12       21.66       30.69      3.02 o 
  12   9  12       24.76       28.87      3.09 o 
  13   9  12       16.96       14.57      3.14 o 
  14   9  12        0.03       -2.91      2.91 o 
 -13  10  12      131.77      121.94      4.98 o 
 -12  10  12       90.68       86.05      4.87 o 
 -11  10  12        1.89        1.51      2.92 o 
 -10  10  12       47.68       46.06      3.64 o 
  -9  10  12      997.89     1052.42     15.25 o 
  -8  10  12        0.69        0.92      2.79 o 
  -7  10  12      118.80      119.47      4.12 o 
  -6  10  12      317.59      326.94      6.49 o 
  -5  10  12       34.00       37.83      3.05 o 
  -4  10  12      394.07      403.43      6.90 o 
  -3  10  12       71.24       70.51      2.89 o 
  -2  10  12       35.05       26.44      2.27 o 
  -1  10  12       70.86       57.34      3.55 o 
   0  10  12       42.39       55.49      2.63 o 
   1  10  12        0.11        4.15      1.99 o 
   2  10  12      793.55      792.88      7.87 o 
   3  10  12      181.81      171.81      3.70 o 
   4  10  12       93.58       95.98      4.04 o 
   5  10  12      878.37      863.80     11.18 o 
   6  10  12       70.06       69.88      3.83 o 
   7  10  12      127.65      131.09      4.32 o 
   8  10  12       36.47       39.42      2.98 o 
   9  10  12        0.04        0.52      2.66 o 
  10  10  12       23.17       24.14      3.07 o 
  11  10  12      147.81      135.25      4.98 o 
  12  10  12        2.11       -3.29      3.29 o 
  13  10  12       57.03       58.41      4.29 o 
 -12  11  12      379.37      391.97      7.84 o 
 -11  11  12       12.21       17.19      3.45 o 
 -10  11  12        3.84       -2.99      2.99 o 
  -9  11  12       13.13        9.49      3.32 o 
  -8  11  12      201.32      209.52      7.12 o 
  -7  11  12      112.95      117.55      4.61 o 
  -6  11  12       45.57       57.36      3.78 o 
  -5  11  12       11.35       11.91      3.01 o 
  -4  11  12       16.39       15.13      3.04 o 
  -3  11  12      137.67      115.89      3.71 o 
  -2  11  12      119.18      144.66      5.39 o 
  -1  11  12       77.26       87.71      3.43 o 
   0  11  12      242.40      249.56      7.20 o 
   1  11  12      247.78      238.30      4.32 o 
   2  11  12       37.73       22.50      2.53 o 
   3  11  12       37.95       33.98      2.60 o 
   4  11  12      182.13      187.15      5.84 o 
   5  11  12       69.85       73.27      4.09 o 
   6  11  12        4.70        1.67      3.16 o 
   7  11  12        1.07       -3.27      3.27 o 
   8  11  12        3.28        0.62      2.98 o 
   9  11  12       86.16       83.79      4.41 o 
  10  11  12       23.48       24.71      3.31 o 
  11  11  12       45.56       37.65      4.23 o 
  12  11  12        2.79        9.10      3.69 o 
 -11  12  12        6.44       10.57      3.93 o 
 -10  12  12      400.31      410.60      8.90 o 
  -9  12  12        1.40        4.38      3.78 o 
  -8  12  12      139.45      146.55      5.48 o 
  -7  12  12      136.01      140.02      5.30 o 
  -6  12  12        0.43        1.92      4.75 o 
  -5  12  12       53.30       59.14      4.00 o 
  -4  12  12      628.62      643.14     10.83 o 
  -3  12  12       23.62       34.25      3.00 o 
  -2  12  12      156.65      161.25      5.40 o 
  -1  12  12        0.31       -2.11      2.73 o 
   0  12  12      285.25      270.42      5.95 o 
   1  12  12        2.65       -2.06      2.47 o 
   2  12  12        0.19       -2.31      2.31 o 
   3  12  12       59.03       55.21      3.29 o 
   4  12  12      215.99      219.94      6.58 o 
   5  12  12        0.00        0.68      3.49 o 
   6  12  12        0.26        0.66      3.59 o 
   7  12  12       59.60       68.17      4.88 o 
   8  12  12      249.88      250.38      6.49 o 
   9  12  12        7.25        5.36      3.72 o 
  10  12  12       13.50       20.46      4.57 o 
  11  12  12        1.19        3.19      4.74 o 
 -10  13  12       11.89       12.37      4.26 o 
  -9  13  12        6.98       13.04      3.75 o 
  -8  13  12       86.42       85.60      4.86 o 
  -7  13  12       27.64       28.68      3.88 o 
  -6  13  12      261.65      268.56      9.58 o 
  -5  13  12        7.71       12.49      4.53 o 
  -4  13  12      332.52      343.45      9.87 o 
  -3  13  12       22.91       25.64      4.02 o 
  -2  13  12        0.00        3.69      3.03 o 
  -1  13  12      151.32      151.26      5.16 o 
   0  13  12        6.78        4.42      2.95 o 
   1  13  12      113.82      120.92      4.72 o 
   2  13  12        5.68        4.70      3.31 o 
   3  13  12        1.80       -6.73      7.31 o 
   4  13  12       39.05       49.40      4.53 o 
   5  13  12       80.67       88.60      6.12 o 
   6  13  12       42.65       37.56      4.46 o 
   7  13  12       94.73      101.20      7.42 o 
   8  13  12      136.44      129.76      5.53 o 
   9  13  12      218.21      227.81      6.61 o 
  -8  14  12        0.75        0.57      4.13 o 
  -7  14  12        1.66       -0.87      4.09 o 
  -6  14  12        7.29        3.66      3.98 o 
  -5  14  12       77.64       76.51      5.19 o 
  -4  14  12       49.77       58.07      4.84 o 
  -3  14  12      122.83      124.38      6.85 o 
  -2  14  12       76.31       90.47      4.97 o 
  -1  14  12      221.90      226.82      7.46 o 
   0  14  12        6.93        4.45      3.51 o 
   1  14  12       64.22       66.91      4.05 o 
   2  14  12       14.51       13.81      3.43 o 
   3  14  12       29.66       27.08      5.12 o 
   4  14  12      153.25      150.79      8.79 o 
   5  14  12        0.38       -1.25      3.81 o 
   6  14  12       98.40       93.71      5.65 o 
   7  14  12      359.57      370.04      8.09 o 
  -5  15  12        0.00        1.32      6.08 o 
  -4  15  12       62.52       67.38      6.69 o 
  -3  15  12        1.28        0.92      6.59 o 
  -2  15  12        1.38        2.67      4.69 o 
  -1  15  12       47.11       50.28      4.61 o 
   0  15  12        0.73       -0.14      3.80 o 
   1  15  12       13.47       20.60      4.70 o 
   2  15  12        5.64       13.67      4.97 o 
   3  15  12       78.88       84.38      6.47 o 
   4  15  12      100.48      110.71      9.50 o 
 -17   0  13      433.08      489.55      9.32 o 
 -15   0  13      121.13      127.14      4.89 o 
 -13   0  13      707.29      726.39     11.05 o 
 -11   0  13      114.03      122.22      4.63 o 
  -9   0  13       22.41       18.87      2.34 o 
  -7   0  13     1634.34     1566.28     12.45 o 
  -5   0  13     2690.87     2700.89     22.05 o 
  -3   0  13     3170.51     3250.49     24.91 o 
  -1   0  13    24816.24    24030.66    274.14 o 
   1   0  13      890.37      786.09      8.43 o 
   3   0  13      519.85      471.07      4.14 o 
   5   0  13      191.11      144.93      1.86 o 
   7   0  13     5828.09     5928.02     44.39 o 
   9   0  13     1605.57     1549.66     14.28 o 
  11   0  13     1697.91     1668.11     18.58 o 
  13   0  13        1.73        1.95      2.06 o 
  15   0  13        7.37       16.76      2.86 o 
  17   0  13        0.31       -0.36      2.81 o 
 -18   1  13       35.16       17.23      9.63 o 
 -17   1  13       20.98       27.57      2.61 o 
 -16   1  13       38.30       45.40      2.69 o 
 -15   1  13       18.43       17.11      2.22 o 
 -14   1  13      218.23      212.19      3.93 o 
 -13   1  13       64.57       68.11      3.44 o 
 -12   1  13      128.98      149.35      3.17 o 
 -11   1  13       33.51       45.15      1.94 o 
 -10   1  13      102.98       83.41      2.19 o 
  -9   1  13        9.56       11.82      1.10 o 
  -8   1  13     2446.65     2520.73     15.02 o 
  -7   1  13       52.42       69.44      1.25 o 
  -6   1  13        2.08        0.35      0.63 o 
  -5   1  13        4.28        2.64      0.66 o 
  -4   1  13       69.53       84.46      1.21 o 
  -3   1  13      577.24      665.76      4.40 o 
  -2   1  13      156.93      165.14      2.01 o 
  -1   1  13      549.48      601.15      5.46 o 
   0   1  13     1201.97     1233.34      8.05 o 
   1   1  13     3674.14     3799.24     25.48 o 
   2   1  13     1864.33     2089.58     12.12 o 
   3   1  13      657.56      701.13      4.43 o 
   4   1  13     2293.89     2460.35     12.47 o 
   5   1  13      914.86      865.67      4.76 o 
   6   1  13       14.27       20.02      0.81 o 
   7   1  13     1016.42      925.74      6.23 o 
   8   1  13      280.82      308.40      2.60 o 
   9   1  13      427.43      399.33      3.50 o 
  10   1  13       56.65       53.07      1.67 o 
  11   1  13       74.06       70.18      1.99 o 
  12   1  13        1.78        5.42      1.60 o 
  13   1  13       85.13       99.03      2.69 o 
  14   1  13      125.04      121.05      3.02 o 
  15   1  13       70.86       62.83      2.48 o 
  16   1  13       74.33       80.25      3.18 o 
  17   1  13       30.55       34.95      2.33 o 
 -17   2  13       44.63       46.81      3.35 o 
 -16   2  13       62.79       60.01      2.66 o 
 -15   2  13       97.52      107.20      3.25 o 
 -14   2  13       92.26       94.50      3.58 o 
 -13   2  13        9.39        8.69      2.31 o 
 -12   2  13      192.79      204.77      4.21 o 
 -11   2  13       14.20       21.49      2.10 o 
 -10   2  13       21.90       20.39      1.75 o 
  -9   2  13       10.07       10.16      1.54 o 
  -8   2  13      332.41      346.06      3.24 o 
  -7   2  13      842.55      861.52      5.70 o 
  -6   2  13        6.45        6.68      0.70 o 
  -5   2  13      286.87      273.02      2.26 o 
  -4   2  13       93.16      117.39      1.41 o 
  -3   2  13      522.01      537.29      3.90 o 
  -2   2  13       81.35       86.77      1.33 o 
  -1   2  13      276.34      304.18      2.80 o 
   0   2  13       73.99       70.48      3.42 o 
   1   2  13        7.29        6.02      0.66 o 
   2   2  13      602.65      587.02      3.60 o 
   3   2  13     2607.37     2828.89     13.90 o 
   4   2  13      200.01      226.04      1.63 o 
   5   2  13      265.43      309.24      2.17 o 
   6   2  13     1201.15     1176.72      6.33 o 
   7   2  13      238.68      279.04      2.31 o 
   8   2  13      148.84      115.73      1.79 o 
   9   2  13     1481.77     1536.82     10.55 o 
  10   2  13      132.49      125.20      2.37 o 
  11   2  13      107.06       82.82      2.22 o 
  12   2  13      188.52      186.16      3.25 o 
  13   2  13       17.28       18.90      1.73 o 
  14   2  13       78.14       79.79      2.67 o 
  15   2  13        0.23       -0.77      1.79 o 
  16   2  13        0.80        2.87      1.82 o 
  17   2  13       61.46       68.24      2.84 o 
 -17   3  13        1.40        0.92      3.54 o 
 -16   3  13        0.71        3.74      3.71 o 
 -15   3  13        5.18        6.22      2.52 o 
 -14   3  13      334.43      329.41      5.87 o 
 -13   3  13      103.67      117.34      5.05 o 
 -12   3  13      165.11      154.51      3.92 o 
 -11   3  13      166.80      165.22      3.92 o 
 -10   3  13      532.61      501.79      5.57 o 
  -9   3  13      966.56     1023.46      8.79 o 
  -8   3  13      885.29      895.62      7.12 o 
  -7   3  13       73.35       81.24      1.38 o 
  -6   3  13     1195.80     1301.23      7.57 o 
  -5   3  13      752.72      854.10      5.24 o 
  -4   3  13     5315.97     6002.56     31.67 o 
  -3   3  13      975.53     1016.07      6.43 o 
  -2   3  13     7099.19     7892.31     42.36 o 
  -1   3  13       60.63       67.00      1.25 o 
   0   3  13      657.12      808.51      5.11 o 
   1   3  13     3885.61     4175.15     22.07 o 
   2   3  13     3874.49     4255.39     20.39 o 
   3   3  13       41.38       44.43      0.92 o 
   4   3  13       51.16       35.64      0.82 o 
   5   3  13      405.03      473.59      3.06 o 
   6   3  13      202.00      181.43      1.81 o 
   7   3  13      660.57      683.66      4.51 o 
   8   3  13       25.54       24.22      1.07 o 
   9   3  13      125.65      117.46      2.49 o 
  10   3  13      469.97      408.72      4.28 o 
  11   3  13       12.79        9.56      1.48 o 
  12   3  13        3.25        3.15      1.47 o 
  13   3  13       94.26       91.51      3.10 o 
  14   3  13      302.09      286.42      4.94 o 
  15   3  13       58.31       62.56      3.02 o 
  16   3  13      152.17      153.26      4.57 o 
  17   3  13       40.65       41.85      2.77 o 
 -17   4  13       62.70       60.92      5.12 o 
 -16   4  13        0.47        7.37      4.01 o 
 -15   4  13       17.24       21.20      2.90 o 
 -14   4  13       15.80       17.43      2.77 o 
 -13   4  13       36.77       44.01      2.90 o 
 -12   4  13       78.36       77.47      3.11 o 
 -11   4  13      159.77      141.75      5.46 o 
 -10   4  13      524.89      481.43      6.21 o 
  -9   4  13      510.32      482.57      6.53 o 
  -8   4  13      803.39      750.49      6.93 o 
  -7   4  13      401.08      389.33      3.73 o 
  -6   4  13     2202.75     2292.74     13.71 o 
  -5   4  13        2.55        4.71      0.80 o 
  -4   4  13      225.11      276.17      2.52 o 
  -3   4  13      612.32      622.33      4.75 o 
  -2   4  13      407.44      501.79      3.63 o 
  -1   4  13        4.50        1.52      0.70 o 
   0   4  13      215.22      252.67      2.26 o 
   1   4  13     2040.32     2158.56     12.30 o 
   2   4  13     2563.69     2821.95     14.05 o 
   3   4  13      267.25      279.40      2.07 o 
   4   4  13     1574.18     1633.84      8.90 o 
   5   4  13        0.54       -0.42      0.71 o 
   6   4  13      562.20      540.98      3.71 o 
   7   4  13       19.94       15.25      1.03 o 
   8   4  13       18.70       25.08      1.21 o 
   9   4  13     1023.75      910.35      7.65 o 
  10   4  13      941.55      914.46      7.76 o 
  11   4  13      614.92      569.62      5.60 o 
  12   4  13       16.33       15.22      1.70 o 
  13   4  13      445.68      435.35      4.94 o 
  14   4  13        0.16        0.66      1.80 o 
  15   4  13       58.06       48.68      2.41 o 
  16   4  13       24.08       24.21      2.97 o 
  17   4  13       41.13       38.52      3.40 o 
 -17   5  13        0.73        2.56      4.27 o 
 -16   5  13       85.61       90.54      5.01 o 
 -15   5  13       10.24        6.75      2.14 o 
 -14   5  13      187.39      188.68      5.15 o 
 -13   5  13        0.55        3.99      1.78 o 
 -12   5  13        0.71       -1.72      1.72 o 
 -11   5  13        5.52        9.89      1.74 o 
 -10   5  13        1.28        2.34      1.61 o 
  -9   5  13      102.38      127.89      3.58 o 
  -8   5  13        7.94       10.20      1.63 o 
  -7   5  13     1414.48     1319.15     10.65 o 
  -6   5  13      292.99      273.93      3.17 o 
  -5   5  13      408.25      437.00      3.70 o 
  -4   5  13       11.13       16.32      1.19 o 
  -3   5  13        7.67        1.70      0.83 o 
  -2   5  13       37.76       14.56      0.90 o 
  -1   5  13       58.74       54.94      1.23 o 
   0   5  13       28.03       46.03      1.20 o 
   1   5  13      245.42      288.22      2.49 o 
   2   5  13      229.04      222.49      2.08 o 
   3   5  13       25.32       30.69      0.98 o 
   4   5  13       54.09       54.02      1.20 o 
   5   5  13      135.82      149.87      1.86 o 
   6   5  13      331.93      366.57      3.20 o 
   7   5  13       63.55       81.53      1.98 o 
   8   5  13      540.40      469.67      4.66 o 
   9   5  13       18.24       18.28      1.87 o 
  10   5  13       18.87       17.71      1.80 o 
  11   5  13       38.22       42.78      2.18 o 
  12   5  13        3.83        3.79      1.84 o 
  13   5  13        0.09       -1.93      1.93 o 
  14   5  13      640.21      639.84      7.45 o 
  15   5  13        6.74       13.49      2.44 o 
  16   5  13        4.09        6.74      2.48 o 
 -16   6  13        1.03       -2.85      2.85 o 
 -15   6  13      125.84      120.10      3.77 o 
 -14   6  13      497.07      536.13     12.30 o 
 -13   6  13      686.41      659.65     10.05 o 
 -12   6  13      161.55      166.59      5.56 o 
 -11   6  13        0.01       -1.77      1.77 o 
 -10   6  13       12.26       13.48      2.03 o 
  -9   6  13      395.94      406.22      6.44 o 
  -8   6  13       20.76       22.89      2.00 o 
  -7   6  13      116.69      150.80      3.02 o 
  -6   6  13      629.97      686.33      6.55 o 
  -5   6  13      141.31      119.61      2.32 o 
  -4   6  13      104.73       94.97      2.08 o 
  -3   6  13      461.80      474.93      3.71 o 
  -2   6  13       12.84       10.55      1.05 o 
  -1   6  13       28.64       10.80      1.02 o 
   0   6  13       84.08      102.11      1.90 o 
   1   6  13      630.83      558.66      4.42 o 
   2   6  13      116.12      123.87      1.75 o 
   3   6  13        4.87        0.54      0.90 o 
   4   6  13       35.61       43.28      1.20 o 
   5   6  13       14.79        6.53      1.15 o 
   6   6  13      514.49      489.57      4.24 o 
   7   6  13     1059.23      975.06      6.88 o 
   8   6  13       36.53       30.30      1.80 o 
   9   6  13       16.17       15.64      1.94 o 
  10   6  13        2.38        3.64      1.73 o 
  11   6  13       31.80       31.74      2.20 o 
  12   6  13       11.25       13.11      2.15 o 
  13   6  13       19.90       22.42      2.52 o 
  14   6  13       19.79       31.76      2.75 o 
  15   6  13       86.75       88.74      3.50 o 
  16   6  13        1.55        3.42      2.52 o 
 -16   7  13       18.21       20.39      4.83 o 
 -15   7  13        9.52        7.62      2.54 o 
 -14   7  13       16.56       12.20      3.95 o 
 -13   7  13      132.85      149.96      4.31 o 
 -12   7  13       32.11       43.50      3.40 o 
 -11   7  13       48.77       57.53      2.84 o 
 -10   7  13       48.60       47.63      2.95 o 
  -9   7  13       68.05       64.13      2.79 o 
  -8   7  13       22.41       18.90      2.19 o 
  -7   7  13       83.85       89.46      2.91 o 
  -6   7  13       49.03       36.28      1.98 o 
  -5   7  13      130.22       88.89      2.42 o 
  -4   7  13       36.67       53.53      1.94 o 
  -3   7  13        0.06       -1.09      1.09 o 
  -2   7  13      545.04      543.34      4.50 o 
  -1   7  13        9.43        6.59      1.19 o 
   0   7  13      853.60      816.10      6.40 o 
   1   7  13       64.80       85.20      2.02 o 
   2   7  13     2186.79     2043.41     12.91 o 
   3   7  13       35.94       38.91      1.48 o 
   4   7  13      592.44      542.53      4.63 o 
   5   7  13       38.88       32.87      1.62 o 
   6   7  13      192.34      201.83      3.16 o 
   7   7  13        4.96        4.19      1.63 o 
   8   7  13       10.06        9.46      1.78 o 
   9   7  13      300.85      272.88      3.98 o 
  10   7  13      248.91      260.89      3.97 o 
  11   7  13        8.68        8.04      1.99 o 
  12   7  13       82.19       78.45      2.92 o 
  13   7  13       19.43       25.35      2.54 o 
  14   7  13       68.82       70.63      3.07 o 
  15   7  13       39.19       48.90      2.85 o 
 -15   8  13        5.66        4.69      3.63 o 
 -14   8  13       12.28        5.21      3.08 o 
 -13   8  13       14.27       25.84      2.98 o 
 -12   8  13      196.76      199.23      6.46 o 
 -11   8  13      132.46      149.27      6.01 o 
 -10   8  13       62.20       68.87      4.76 o 
  -9   8  13        5.66        9.15      2.46 o 
  -8   8  13       50.87       48.84      2.78 o 
  -7   8  13      362.78      341.28      5.04 o 
  -6   8  13      107.97       95.28      3.05 o 
  -5   8  13      337.69      294.01      5.01 o 
  -4   8  13      564.66      571.88      7.11 o 
  -3   8  13     2535.18     2405.27     17.61 o 
  -2   8  13       16.99       11.21      1.65 o 
  -1   8  13      692.14      671.48      5.74 o 
   0   8  13       53.44       41.69      1.78 o 
   1   8  13      291.19      243.96      3.54 o 
   2   8  13       77.03       86.29      2.43 o 
   3   8  13     1394.67     1309.06      9.95 o 
   4   8  13      486.13      469.39      4.95 o 
   5   8  13      734.73      687.49      8.86 o 
   6   8  13       86.45       74.40      2.80 o 
   7   8  13      496.98      479.84      5.45 o 
   8   8  13      425.00      452.36      5.62 o 
   9   8  13       65.37       72.46      3.34 o 
  10   8  13       42.06       55.10      2.89 o 
  11   8  13      193.60      204.61      4.53 o 
  12   8  13      386.70      373.54      6.27 o 
  13   8  13        3.46        0.19      2.64 o 
  14   8  13      103.09      113.30      4.23 o 
  15   8  13        3.66       12.21      3.67 o 
 -14   9  13        7.03        7.63      2.94 o 
 -13   9  13       10.63       11.71      2.82 o 
 -12   9  13        4.19        5.10      2.83 o 
 -11   9  13        0.39       -1.09      2.48 o 
 -10   9  13      222.24      213.49      4.87 o 
  -9   9  13        2.87       -0.98      2.42 o 
  -8   9  13       75.12       69.36      3.55 o 
  -7   9  13      145.67      142.04      3.99 o 
  -6   9  13        0.22        1.11      2.26 o 
  -5   9  13       29.76       33.93      2.65 o 
  -4   9  13       74.74       78.16      3.47 o 
  -3   9  13       14.91       17.45      2.13 o 
  -2   9  13        0.04        2.57      1.81 o 
  -1   9  13       20.99       14.52      1.85 o 
   0   9  13      248.79      254.88      4.19 o 
   1   9  13       98.17       74.82      2.79 o 
   2   9  13      210.82      209.53      3.99 o 
   3   9  13     1810.87     1807.48     15.49 o 
   4   9  13        2.54        3.76      2.25 o 
   5   9  13      142.63      114.52      3.43 o 
   6   9  13       45.08       36.58      2.79 o 
   7   9  13      163.52      170.53      4.22 o 
   8   9  13      372.58      384.99      6.34 o 
   9   9  13      113.77      124.08      4.24 o 
  10   9  13        3.88        0.53      2.59 o 
  11   9  13       11.61       12.03      2.95 o 
  12   9  13       23.88       28.70      3.37 o 
  13   9  13      192.72      198.77      6.86 o 
  14   9  13       46.71       41.56      3.68 o 
 -13  10  13       45.13       52.33      4.62 o 
 -12  10  13       48.12       49.69      3.86 o 
 -11  10  13       31.85       35.45      3.65 o 
 -10  10  13       97.85       91.87      4.26 o 
  -9  10  13       88.94       87.90      4.94 o 
  -8  10  13      215.02      236.85      5.76 o 
  -7  10  13       53.07       53.75      3.24 o 
  -6  10  13      130.28      132.53      4.64 o 
  -5  10  13       26.84       20.58      2.89 o 
  -4  10  13        1.88       -0.53      2.89 o 
  -3  10  13        3.43        9.56      2.11 o 
  -2  10  13      276.99      271.14      5.11 o 
  -1  10  13       51.14       53.93      2.80 o 
   0  10  13       27.87       20.16      2.43 o 
   1  10  13      189.81      198.85      6.44 o 
   2  10  13        3.48        7.40      1.96 o 
   3  10  13      113.87      100.77      3.21 o 
   4  10  13      657.72      626.99      8.04 o 
   5  10  13       44.11       38.23      3.31 o 
   6  10  13       44.68       39.24      3.39 o 
   7  10  13       46.22       41.71      2.97 o 
   8  10  13      111.67      110.60      3.87 o 
   9  10  13        0.90       -2.68      2.68 o 
  10  10  13      159.78      154.51      5.01 o 
  11  10  13        4.50        0.74      3.31 o 
  12  10  13        2.56        1.53      3.40 o 
  13  10  13        2.34        5.02      4.75 o 
 -12  11  13      116.05      124.30      6.97 o 
 -11  11  13        1.12        3.45      3.37 o 
 -10  11  13       75.58       72.65      4.79 o 
  -9  11  13        0.57       -3.11      3.11 o 
  -8  11  13      361.58      375.51      7.43 o 
  -7  11  13       35.58       43.82      3.73 o 
  -6  11  13        5.98        8.10      3.55 o 
  -5  11  13       76.02       76.02      3.95 o 
  -4  11  13       17.01       13.21      3.05 o 
  -3  11  13       56.45       58.74      3.14 o 
  -2  11  13      655.36      651.29      8.84 o 
  -1  11  13       40.57       41.80      3.06 o 
   0  11  13       33.09       42.18      3.06 o 
   1  11  13       19.91       26.22      2.34 o 
   2  11  13      315.37      312.95      5.82 o 
   3  11  13      136.39      141.95      3.96 o 
   4  11  13      122.91      122.10      5.10 o 
   5  11  13       80.52       79.65      4.49 o 
   6  11  13       39.89       40.34      4.01 o 
   7  11  13        5.73        8.08      3.15 o 
   8  11  13       85.40       94.01      4.47 o 
   9  11  13       33.27       32.80      3.89 o 
  10  11  13      111.88      120.87      5.56 o 
  11  11  13       19.01       22.67      4.28 o 
  12  11  13       17.20       12.93      3.78 o 
 -11  12  13        2.27        0.02      3.77 o 
 -10  12  13      298.33      309.31      8.04 o 
  -9  12  13      291.26      304.12      7.78 o 
  -8  12  13        6.38       12.70      3.58 o 
  -7  12  13       11.86        7.93      3.44 o 
  -6  12  13        3.81        4.37      3.24 o 
  -5  12  13       59.63       61.82      4.08 o 
  -4  12  13       24.10       34.57      3.95 o 
  -3  12  13       87.55       94.52      3.81 o 
  -2  12  13      296.38      293.15      5.64 o 
  -1  12  13       14.22       12.01      3.05 o 
   0  12  13      166.41      168.32      4.74 o 
   1  12  13        0.87       -1.69      3.97 o 
   2  12  13        2.98        0.21      2.38 o 
   3  12  13        0.83       -2.60      2.60 o 
   4  12  13      116.53      126.31      5.56 o 
   5  12  13      313.51      309.10      7.71 o 
   6  12  13       97.71       95.28      8.70 o 
   7  12  13      117.31      128.47      5.16 o 
   8  12  13      228.15      244.67      6.57 o 
   9  12  13      120.31      119.62      5.18 o 
  10  12  13      471.43      485.67     11.08 o 
  11  12  13       15.33       11.27      4.62 o 
  -9  13  13        9.79        7.25      3.69 o 
  -8  13  13      201.30      198.46      6.55 o 
  -7  13  13        1.12        4.72      3.52 o 
  -6  13  13        0.44        1.11      3.79 o 
  -5  13  13      189.21      187.79      7.58 o 
  -4  13  13       28.26       29.84      4.02 o 
  -3  13  13       26.96       22.26      3.95 o 
  -2  13  13      155.61      164.46      6.41 o 
  -1  13  13        0.87        2.35      3.05 o 
   0  13  13       23.01       27.92      3.45 o 
   1  13  13       47.74       51.05      3.75 o 
   2  13  13       13.58       19.98      3.35 o 
   3  13  13      146.88      156.69      6.10 o 
   4  13  13      274.12      276.10      7.52 o 
   5  13  13       16.34       18.34      4.14 o 
   6  13  13      119.30      114.70      6.51 o 
   7  13  13       45.51       36.73      4.09 o 
   8  13  13       15.28       25.50      3.96 o 
   9  13  13        0.52        6.67      3.81 o 
  -7  14  13       69.93       77.07      5.39 o 
  -6  14  13        9.36       11.37      5.64 o 
  -5  14  13      121.48      129.08      6.03 o 
  -4  14  13      195.74      197.85      6.88 o 
  -3  14  13        8.21        6.44      4.98 o 
  -2  14  13        0.73       -2.59      4.32 o 
  -1  14  13      128.72      131.75      5.05 o 
   0  14  13      285.55      279.82     11.48 o 
   1  14  13        0.08       -3.62      3.62 o 
   2  14  13      108.24      102.23      4.90 o 
   3  14  13        6.01        5.93      4.67 o 
   4  14  13        1.48        2.45      4.67 o 
   5  14  13       68.15       67.98      5.19 o 
   6  14  13        4.61        0.60      3.95 o 
   7  14  13      131.91      141.40      7.11 o 
  -4  15  13      194.02      206.62     12.20 o 
  -3  15  13       22.49       18.78      6.20 o 
  -2  15  13       66.30       55.24      5.72 o 
  -1  15  13        9.84       10.18      3.91 o 
   0  15  13       49.19       48.73      4.57 o 
   1  15  13       75.66       88.89      5.37 o 
   2  15  13      305.21      315.43      9.60 o 
   3  15  13        2.98       10.77      5.06 o 
   4  15  13        1.63       10.98      4.97 o 
 -16   0  14      368.69      372.25      7.91 o 
 -14   0  14      347.15      354.33      7.22 o 
 -12   0  14      490.35      509.29      8.44 o 
 -10   0  14      579.81      515.78      8.24 o 
  -8   0  14      657.31      612.11      7.13 o 
  -6   0  14     3994.27     3973.75     30.00 o 
  -4   0  14      109.37      119.78      2.06 o 
  -2   0  14      127.68      168.44      2.14 o 
   0   0  14     4358.59     4406.91     56.21 o 
   2   0  14     2347.97     2642.41     23.15 o 
   4   0  14       11.44        8.68      0.93 o 
   6   0  14        2.25       16.11      1.02 o 
   8   0  14        9.04        1.75      1.29 o 
  10   0  14     1108.41     1042.94     11.25 o 
  12   0  14      244.63      225.19      8.41 o 
  14   0  14      894.96      868.80     16.31 o 
  16   0  14        0.00        4.51      2.79 o 
 -17   1  14       10.22       16.43      2.50 o 
 -16   1  14      320.83      357.07      5.50 o 
 -15   1  14      144.99      141.44      3.64 o 
 -14   1  14      144.35      135.67      6.00 o 
 -13   1  14      413.19      421.73      5.43 o 
 -12   1  14       71.33       62.97      2.33 o 
 -11   1  14      589.43      598.56      6.54 o 
 -10   1  14      113.00      101.48      4.23 o 
  -9   1  14     1002.36      999.10      8.76 o 
  -8   1  14      401.87      394.71      3.47 o 
  -7   1  14      852.59      821.54      5.17 o 
  -6   1  14       23.83       34.51      0.88 o 
  -5   1  14     1097.28     1189.19      6.88 o 
  -4   1  14      548.27      657.28      4.12 o 
  -3   1  14     1390.65     1561.61      9.71 o 
  -2   1  14     1061.84     1100.12      7.35 o 
  -1   1  14      767.96      780.13      9.04 o 
   0   1  14      139.70      182.06      1.90 o 
   1   1  14      925.99      917.01      6.05 o 
   2   1  14     2866.17     3034.84     18.56 o 
   3   1  14     1299.13     1411.80      7.96 o 
   4   1  14     2693.58     3014.68     15.58 o 
   5   1  14      146.81      133.95      1.41 o 
   6   1  14      786.39      767.71      4.94 o 
   7   1  14        0.05        0.19      0.76 o 
   8   1  14        0.84        1.27      0.91 o 
   9   1  14      260.52      246.47      3.10 o 
  10   1  14        0.43        0.51      1.55 o 
  11   1  14        9.35       11.00      1.56 o 
  12   1  14       67.94       68.29      2.28 o 
  13   1  14       10.78       13.56      1.81 o 
  14   1  14       43.75       46.36      2.22 o 
  15   1  14       33.79       37.23      2.11 o 
  16   1  14      170.02      168.94      3.63 o 
  17   1  14       68.54       70.67      2.80 o 
 -17   2  14       72.89       70.92      4.10 o 
 -16   2  14        0.00       -1.64      2.08 o 
 -15   2  14       72.13       74.33      3.31 o 
 -14   2  14       21.38       19.47      1.98 o 
 -13   2  14       58.52       67.11      2.91 o 
 -12   2  14      131.06      133.28      2.90 o 
 -11   2  14      180.66      179.29      3.06 o 
 -10   2  14      617.74      582.96      5.91 o 
  -9   2  14       96.26       78.60      1.87 o 
  -8   2  14      219.23      245.30      2.34 o 
  -7   2  14       76.91       95.90      1.53 o 
  -6   2  14       41.73       66.99      1.26 o 
  -5   2  14     1017.97     1152.46      6.71 o 
  -4   2  14      444.60      472.46      3.73 o 
  -3   2  14       30.34       37.89      1.00 o 
  -2   2  14      152.76      177.23      1.87 o 
  -1   2  14     2439.97     2748.85     16.40 o 
   0   2  14     5543.00     5794.69     35.97 o 
   1   2  14      854.21      834.03      5.66 o 
   2   2  14        8.34       13.51      0.75 o 
   3   2  14     1264.31     1355.68      7.04 o 
   4   2  14      309.19      330.11      2.23 o 
   5   2  14      179.21      183.63      1.59 o 
   6   2  14      394.76      332.16      2.39 o 
   7   2  14       25.34       50.57      1.19 o 
   8   2  14      155.61      184.91      2.11 o 
   9   2  14       37.93       46.15      1.53 o 
  10   2  14     1144.12     1142.01      8.69 o 
  11   2  14      149.25      133.96      2.68 o 
  12   2  14        9.74        8.01      1.57 o 
  13   2  14       71.99       80.06      2.47 o 
  14   2  14       89.30       81.05      2.59 o 
  15   2  14        6.72        6.44      1.91 o 
  16   2  14        3.93        1.04      1.83 o 
  17   2  14       22.26       21.41      2.23 o 
 -17   3  14      207.64      201.33      5.63 o 
 -16   3  14      124.65      129.45      4.03 o 
 -15   3  14       74.34       85.29      2.98 o 
 -14   3  14       35.10       32.26      3.27 o 
 -13   3  14       63.18       74.97      3.50 o 
 -12   3  14        8.95        8.46      2.20 o 
 -11   3  14       25.07       30.89      2.40 o 
 -10   3  14      118.67      119.32      3.33 o 
  -9   3  14       17.15       16.69      1.21 o 
  -8   3  14      118.28      116.80      1.88 o 
  -7   3  14     1093.35     1058.30      7.34 o 
  -6   3  14        3.20        4.92      0.74 o 
  -5   3  14      593.16      631.39      4.14 o 
  -4   3  14     1815.14     1934.12     10.81 o 
  -3   3  14      288.63      310.59      2.75 o 
  -2   3  14      341.16      392.83      2.95 o 
  -1   3  14       21.31       42.45      1.41 o 
   0   3  14      797.64      868.47      5.34 o 
   1   3  14      330.91      405.21      3.15 o 
   2   3  14     2951.30     3387.57     16.49 o 
   3   3  14      602.35      734.98      4.26 o 
   4   3  14      401.53      417.74      2.74 o 
   5   3  14      424.26      470.03      3.00 o 
   6   3  14        8.40        9.14      0.84 o 
   7   3  14     5455.16     5364.58     29.15 o 
   8   3  14      126.54      143.71      2.03 o 
   9   3  14      216.02      214.66      3.07 o 
  10   3  14        3.84        4.57      1.39 o 
  11   3  14      115.88       95.56      2.44 o 
  12   3  14       42.53       44.30      2.30 o 
  13   3  14       61.85       66.02      2.53 o 
  14   3  14       55.08       53.11      2.40 o 
  15   3  14       15.06       19.91      2.25 o 
  16   3  14        7.41        8.27      2.03 o 
  17   3  14       12.29       14.91      2.03 o 
 -17   4  14        0.58        2.02      2.70 o 
 -16   4  14       19.29       14.97      2.78 o 
 -15   4  14      100.97       93.57      3.17 o 
 -14   4  14        1.12        1.04      1.78 o 
 -13   4  14      106.91       99.18      5.11 o 
 -12   4  14       98.56       99.50      4.58 o 
 -11   4  14       14.53       18.69      1.88 o 
 -10   4  14      231.15      214.71      4.38 o 
  -9   4  14      167.68      160.62      3.84 o 
  -8   4  14      262.39      234.76      4.67 o 
  -7   4  14       60.47       67.55      1.69 o 
  -6   4  14       31.50       46.55      1.42 o 
  -5   4  14       36.18       36.10      1.07 o 
  -4   4  14      794.32      951.49      6.05 o 
  -3   4  14      446.62      470.93      3.92 o 
  -2   4  14      161.02      198.75      2.05 o 
  -1   4  14      665.44      665.38      4.51 o 
   0   4  14     1268.56     1314.15      7.58 o 
   1   4  14        7.17        5.88      0.75 o 
   2   4  14       35.03       21.61      0.86 o 
   3   4  14      181.88      218.10      1.86 o 
   4   4  14       39.66       49.32      1.11 o 
   5   4  14        8.02        7.84      0.86 o 
   6   4  14      831.58      712.59      4.61 o 
   7   4  14       52.53       51.07      1.38 o 
   8   4  14        0.71        0.60      1.10 o 
   9   4  14      357.51      331.44      3.96 o 
  10   4  14       55.64       49.73      1.93 o 
  11   4  14      303.43      293.23      3.89 o 
  12   4  14        9.40        5.17      1.65 o 
  13   4  14       12.38       14.50      2.16 o 
  14   4  14      109.22      110.58      2.99 o 
  15   4  14       24.33       25.45      2.50 o 
  16   4  14       28.31       34.81      2.77 o 
  17   4  14       25.26       27.48      2.77 o 
 -17   5  14        0.03       -8.61      8.61 o 
 -16   5  14        0.68        2.58      4.39 o 
 -15   5  14       31.34       33.66      2.55 o 
 -14   5  14        3.63        4.05      2.07 o 
 -13   5  14      388.61      413.88      6.10 o 
 -12   5  14       10.18       15.89      2.03 o 
 -11   5  14       26.72       26.07      2.04 o 
 -10   5  14       17.19       23.64      1.87 o 
  -9   5  14      357.09      305.83      5.29 o 
  -8   5  14        1.27       -1.53      1.53 o 
  -7   5  14      172.71      161.03      2.79 o 
  -6   5  14        9.67       21.59      1.29 o 
  -5   5  14       25.33       24.89      1.19 o 
  -4   5  14       21.40       37.11      1.41 o 
  -3   5  14      102.10      107.18      1.68 o 
  -2   5  14       84.06       54.01      1.27 o 
  -1   5  14      859.60      867.28      5.64 o 
   0   5  14      254.70      232.54      2.30 o 
   1   5  14       23.75       18.79      0.90 o 
   2   5  14      766.62      917.23      5.41 o 
   3   5  14      507.01      592.65      3.67 o 
   4   5  14      791.19      797.53      4.96 o 
   5   5  14       34.64       33.60      1.20 o 
   6   5  14      189.19      168.09      2.40 o 
   7   5  14      467.58      466.73      4.36 o 
   8   5  14      429.74      351.75      4.17 o 
   9   5  14       97.33       90.52      2.40 o 
  10   5  14      480.20      450.39      5.34 o 
  11   5  14       35.39       31.25      2.12 o 
  12   5  14        2.89        2.72      1.90 o 
  13   5  14        0.23        0.20      2.00 o 
  14   5  14      216.94      219.69      4.24 o 
  15   5  14      176.24      184.02      4.37 o 
  16   5  14      107.74       98.77      4.31 o 
 -16   6  14       19.93       25.14      5.78 o 
 -15   6  14      304.51      303.27      5.58 o 
 -14   6  14       60.05       70.61      4.19 o 
 -13   6  14      429.38      438.67      6.58 o 
 -12   6  14        8.15        8.16      2.19 o 
 -11   6  14       66.18       57.55      2.62 o 
 -10   6  14      234.24      211.47      5.90 o 
  -9   6  14      274.77      279.77      5.37 o 
  -8   6  14      990.24      926.51     10.91 o 
  -7   6  14      320.27      287.07      3.96 o 
  -6   6  14      856.24      861.84      7.17 o 
  -5   6  14      318.67      270.16      3.40 o 
  -4   6  14        0.01        2.57      1.18 o 
  -3   6  14     3001.13     2894.58     16.78 o 
  -2   6  14       60.57       43.77      1.44 o 
  -1   6  14      366.99      273.52      2.74 o 
   0   6  14      112.25       99.71      2.21 o 
   1   6  14     2958.80     2944.86     17.70 o 
   2   6  14        6.47        4.41      0.99 o 
   3   6  14      134.24      110.84      1.79 o 
   4   6  14      344.15      388.61      3.02 o 
   5   6  14       94.15       96.15      1.97 o 
   6   6  14        6.27        9.14      1.34 o 
   7   6  14        0.01        2.67      1.26 o 
   8   6  14       54.64       63.58      2.15 o 
   9   6  14       31.59       42.90      1.99 o 
  10   6  14      172.29      178.78      3.62 o 
  11   6  14        2.99        3.32      1.95 o 
  12   6  14        1.68        1.46      2.03 o 
  13   6  14       78.23       84.24      3.41 o 
  14   6  14        4.42        4.07      2.50 o 
  15   6  14       13.87       15.72      2.75 o 
  16   6  14      288.73      281.38      5.45 o 
 -16   7  14      114.91      127.26      5.19 o 
 -15   7  14       24.31       27.89      2.89 o 
 -14   7  14        8.76        8.43      2.80 o 
 -13   7  14      190.67      203.42      4.83 o 
 -12   7  14      379.52      374.56      6.91 o 
 -11   7  14       49.59       49.09      2.74 o 
 -10   7  14      346.16      348.66      8.88 o 
  -9   7  14       74.20       67.92      2.98 o 
  -8   7  14      344.33      335.17      5.99 o 
  -7   7  14       73.63       69.82      2.98 o 
  -6   7  14       12.26        1.06      1.54 o 
  -5   7  14        1.29        0.33      1.47 o 
  -4   7  14      341.65      395.57      4.51 o 
  -3   7  14        1.62       -0.19      1.18 o 
  -2   7  14      536.76      515.42      4.39 o 
  -1   7  14      512.92      472.02      4.17 o 
   0   7  14      794.26      748.05      5.50 o 
   1   7  14      853.23      803.24      6.26 o 
   2   7  14     1725.97     1690.80     10.98 o 
   3   7  14      128.67      120.43      2.21 o 
   4   7  14      991.37      895.06      7.23 o 
   5   7  14        0.97        3.65      1.52 o 
   6   7  14       55.58       37.77      1.90 o 
   7   7  14      192.80      195.02      3.16 o 
   8   7  14      476.52      450.30      4.96 o 
   9   7  14        2.32        2.21      1.80 o 
  10   7  14      235.85      224.54      3.97 o 
  11   7  14        0.37        3.81      2.17 o 
  12   7  14      220.37      218.64      4.23 o 
  13   7  14      188.08      195.82      5.21 o 
  14   7  14      199.83      207.12      4.40 o 
  15   7  14        1.35        1.00      2.31 o 
 -15   8  14      169.03      159.07      4.87 o 
 -14   8  14        0.06       -2.71      2.71 o 
 -13   8  14      150.27      137.63      7.28 o 
 -12   8  14        1.70        0.12      2.66 o 
 -11   8  14       76.22       85.22      3.53 o 
 -10   8  14      243.45      257.74      5.11 o 
  -9   8  14      397.03      359.40      5.89 o 
  -8   8  14       22.64       19.97      2.45 o 
  -7   8  14      403.35      388.08      5.97 o 
  -6   8  14        2.54        8.80      1.95 o 
  -5   8  14      828.34      736.70      8.50 o 
  -4   8  14      965.94      992.05     10.48 o 
  -3   8  14     1252.81     1182.44     10.77 o 
  -2   8  14      107.74      122.72      2.90 o 
  -1   8  14      614.20      616.76      5.63 o 
   0   8  14     1438.64     1372.55     10.95 o 
   1   8  14       39.03       54.39      2.09 o 
   2   8  14      383.92      363.90      4.60 o 
   3   8  14      118.56      130.65      2.64 o 
   4   8  14     2484.80     2400.51     18.39 o 
   5   8  14      121.14      144.58      4.44 o 
   6   8  14      381.44      375.19      5.01 o 
   7   8  14      100.52      113.00      3.04 o 
   8   8  14      333.28      339.16      4.97 o 
   9   8  14      565.62      556.17      6.92 o 
  10   8  14     1040.60     1042.74     12.49 o 
  11   8  14        0.21       -2.40      2.40 o 
  12   8  14        0.15       10.73      2.74 o 
  13   8  14       50.12       54.31      3.31 o 
  14   8  14      215.79      208.01      5.18 o 
  15   8  14      374.57      395.93      6.75 o 
 -14   9  14       49.81       48.20      3.91 o 
 -13   9  14       67.06       67.81      3.68 o 
 -12   9  14       17.44       12.44      2.77 o 
 -11   9  14       65.55       57.18      3.81 o 
 -10   9  14        3.89        1.89      2.50 o 
  -9   9  14        6.60       10.76      2.53 o 
  -8   9  14       50.32       56.78      3.49 o 
  -7   9  14       48.55       51.78      3.07 o 
  -6   9  14       32.07       31.50      3.12 o 
  -5   9  14      437.59      385.56      6.02 o 
  -4   9  14      282.61      285.72      7.60 o 
  -3   9  14        5.65        7.89      3.06 o 
  -2   9  14      291.90      254.08      4.23 o 
  -1   9  14      389.41      342.34      5.74 o 
   0   9  14      907.11      861.49      8.60 o 
   1   9  14      571.37      594.77      8.16 o 
   2   9  14      389.60      361.44      4.58 o 
   3   9  14      154.90      181.78      5.25 o 
   4   9  14       49.98       45.55      2.17 o 
   5   9  14       17.69       11.57      2.34 o 
   6   9  14        1.99       -2.85      2.85 o 
   7   9  14      319.60      316.93      5.78 o 
   8   9  14      205.78      237.92      5.21 o 
   9   9  14        3.40        5.76      2.70 o 
  10   9  14       56.09       51.08      3.97 o 
  11   9  14      262.43      256.32      5.79 o 
  12   9  14       51.74       41.97      3.44 o 
  13   9  14       82.03       85.57      4.25 o 
  14   9  14       50.41       63.69      4.70 o 
 -13  10  14        0.24        2.13      3.17 o 
 -12  10  14        0.06        0.88      3.19 o 
 -11  10  14       21.98       17.90      3.92 o 
 -10  10  14       12.74        9.52      3.79 o 
  -9  10  14        0.94        7.20      3.04 o 
  -8  10  14        6.24        8.00      3.06 o 
  -7  10  14       80.87       80.66      3.66 o 
  -6  10  14        4.81        3.15      2.70 o 
  -5  10  14        1.95       -2.56      2.56 o 
  -4  10  14       42.63       45.67      3.19 o 
  -3  10  14       79.54       87.21      3.18 o 
  -2  10  14      131.28      137.77      4.26 o 
  -1  10  14      510.75      489.72      6.72 o 
   0  10  14      158.68      175.98      4.60 o 
   1  10  14        5.89        3.82      1.92 o 
   2  10  14        2.73        1.61      1.86 o 
   3  10  14       20.87       18.74      2.16 o 
   4  10  14       10.93       12.77      2.01 o 
   5  10  14       17.33       13.30      3.13 o 
   6  10  14       13.19       15.06      3.23 o 
   7  10  14       20.09       14.83      2.80 o 
   8  10  14        0.93        5.45      2.79 o 
   9  10  14       22.20       16.67      3.15 o 
  10  10  14        6.02        6.26      3.30 o 
  11  10  14       56.64       57.03      5.70 o 
  12  10  14       24.11       23.98      3.75 o 
  13  10  14       83.56       82.01      4.75 o 
 -12  11  14        2.23        2.94      3.41 o 
 -11  11  14       41.81       37.99      4.21 o 
 -10  11  14        0.94       -3.16      3.16 o 
  -9  11  14       56.14       57.46      4.54 o 
  -8  11  14      691.87      682.71     10.15 o 
  -7  11  14       66.11       77.68      4.18 o 
  -6  11  14      144.52      148.06      5.10 o 
  -5  11  14      235.94      238.27      5.72 o 
  -4  11  14      242.13      242.09      5.78 o 
  -3  11  14       45.04       55.92      3.14 o 
  -2  11  14      244.06      259.92      5.46 o 
  -1  11  14       26.96       29.53      2.85 o 
   0  11  14       10.32       10.68      2.54 o 
   1  11  14      181.99      185.78      4.31 o 
   2  11  14      113.48      118.26      3.57 o 
   3  11  14      281.65      275.77      5.07 o 
   4  11  14        5.04        5.27      3.26 o 
   5  11  14      120.82      111.16      5.17 o 
   6  11  14       75.61       74.96      4.56 o 
   7  11  14        0.93       -0.90      3.04 o 
   8  11  14      152.06      156.71      7.01 o 
   9  11  14        5.46        5.02      3.55 o 
  10  11  14       28.20       30.68      4.57 o 
  11  11  14       21.39       12.82      3.85 o 
  12  11  14        0.61       -3.53      3.53 o 
 -11  12  14      115.43      124.79      5.85 o 
 -10  12  14       31.73       32.25      4.31 o 
  -9  12  14       23.27       34.81      4.34 o 
  -8  12  14        6.58        7.90      3.51 o 
  -7  12  14      210.87      205.40      5.93 o 
  -6  12  14      167.47      191.65      5.71 o 
  -5  12  14        4.82        3.60      3.58 o 
  -4  12  14      143.04      134.37      6.87 o 
  -3  12  14      131.02      121.35      4.16 o 
  -2  12  14       53.08       47.56      3.40 o 
  -1  12  14       29.81       29.27      3.20 o 
   0  12  14        0.04        1.83      2.80 o 
   1  12  14        1.66        5.02      2.82 o 
   2  12  14      166.05      159.97      4.43 o 
   3  12  14      120.36      106.71      4.01 o 
   4  12  14       43.41       42.42      4.24 o 
   5  12  14        9.57       12.55      3.80 o 
   6  12  14      144.55      132.63      5.81 o 
   7  12  14      161.30      180.09      6.91 o 
   8  12  14      298.32      291.31      6.93 o 
   9  12  14        9.30       16.42      3.61 o 
  10  12  14       56.87       54.63      5.27 o 
  11  12  14       15.28       14.39      4.66 o 
  -9  13  14       38.93       43.48      5.84 o 
  -8  13  14        5.06        8.39      3.76 o 
  -7  13  14      346.90      367.63      7.80 o 
  -6  13  14      152.01      150.63      6.24 o 
  -5  13  14      118.25      126.52      5.84 o 
  -4  13  14       36.28       44.54      4.45 o 
  -3  13  14       25.65       24.53      3.71 o 
  -2  13  14       33.78       33.21      3.52 o 
  -1  13  14       21.39       21.61      3.38 o 
   0  13  14      109.33      122.07      4.81 o 
   1  13  14       63.63       79.85      4.17 o 
   2  13  14       29.33       35.24      3.81 o 
   3  13  14      139.18      139.62     18.34 o 
   4  13  14       58.67       64.04      4.85 o 
   5  13  14      195.25      185.53      6.52 o 
   6  13  14       29.61       34.99      4.68 o 
   7  13  14        1.82        8.09      3.85 o 
   8  13  14      375.38      387.88      8.13 o 
   9  13  14        0.14        3.35      3.69 o 
  -7  14  14        0.08       -3.17      3.94 o 
  -6  14  14      193.29      207.97      8.04 o 
  -5  14  14       12.77       27.10      4.39 o 
  -4  14  14        0.76        8.18      4.54 o 
  -3  14  14       23.96       19.12      5.34 o 
  -2  14  14        9.15        3.95      4.99 o 
  -1  14  14       51.57       53.21      3.97 o 
   0  14  14      185.66      188.49      6.24 o 
   1  14  14      207.91      211.33      6.30 o 
   2  14  14       38.52       37.69      5.12 o 
   3  14  14       12.67        9.44      4.80 o 
   4  14  14      205.15      212.11      8.53 o 
   5  14  14        1.04        8.94      4.06 o 
   6  14  14        0.37       -0.03      3.66 o 
   7  14  14      285.67      312.80     10.51 o 
  -4  15  14      102.09      119.66     10.41 o 
  -3  15  14        1.97       -0.43      7.54 o 
  -2  15  14       16.26       23.42      4.99 o 
  -1  15  14        9.60        8.86      4.12 o 
   0  15  14       65.21       68.43      5.05 o 
   1  15  14      325.01      319.02      8.44 o 
   2  15  14        5.87       12.81      6.08 o 
   3  15  14       57.06       63.17      6.10 o 
   4  15  14        1.31       -4.33      4.80 o 
 -17   0  15       86.80       95.86      4.89 o 
 -15   0  15        5.91        6.89      3.04 o 
 -13   0  15       48.13       52.65      4.19 o 
 -11   0  15      839.29      831.91     12.09 o 
  -9   0  15      157.80      156.04      3.21 o 
  -7   0  15      429.54      509.44      4.91 o 
  -5   0  15      179.92      143.87      2.34 o 
  -3   0  15     1842.86     2007.81     20.80 o 
  -1   0  15     1778.01     1775.96     38.78 o 
   1   0  15     4121.44     4440.87     38.79 o 
   3   0  15      138.22      159.14      2.30 o 
   5   0  15      264.56      210.79      3.15 o 
   7   0  15        7.83       12.51      1.28 o 
   9   0  15        0.52        6.38      1.62 o 
  11   0  15      713.36      668.80      9.18 o 
  13   0  15      156.51      151.80      4.00 o 
  15   0  15      525.13      529.36     12.30 o 
  17   0  15       90.74       90.28      4.31 o 
 -17   1  15       42.66       44.41      2.98 o 
 -16   1  15       62.24       82.08      3.19 o 
 -15   1  15      356.13      370.62      5.50 o 
 -14   1  15       79.16       86.96      3.07 o 
 -13   1  15      203.56      208.37      6.99 o 
 -12   1  15       11.68       10.83      1.80 o 
 -11   1  15       27.12       35.03      2.10 o 
 -10   1  15      575.22      558.88      6.16 o 
  -9   1  15        4.77        4.55      1.34 o 
  -8   1  15      140.61      130.63      1.98 o 
  -7   1  15      370.52      340.87      2.75 o 
  -6   1  15     1139.37     1093.41      6.66 o 
  -5   1  15      509.09      519.42      3.57 o 
  -4   1  15      359.76      363.19      2.85 o 
  -3   1  15      833.14      946.55      5.79 o 
  -2   1  15      830.24      891.90      5.90 o 
  -1   1  15        0.91        5.78      0.74 o 
   0   1  15       34.24       30.52      0.94 o 
   1   1  15       86.27      101.26      1.41 o 
   2   1  15     3954.23     4313.06     23.53 o 
   3   1  15      591.80      669.44      4.43 o 
   4   1  15      392.60      324.25      3.36 o 
   5   1  15      123.84      115.95      1.33 o 
   6   1  15       66.08      110.30      1.50 o 
   7   1  15      987.88      833.09      5.38 o 
   8   1  15      289.73      269.79      2.87 o 
   9   1  15     2716.84     2706.94     17.60 o 
  10   1  15      652.21      633.30      6.11 o 
  11   1  15      897.42      868.12      7.06 o 
  12   1  15        4.46        3.44      1.76 o 
  13   1  15       21.06       14.93      1.86 o 
  14   1  15      134.94      129.72      3.14 o 
  15   1  15       50.84       53.57      2.32 o 
  16   1  15       45.71       45.94      2.82 o 
  17   1  15       14.29       14.68      2.30 o 
 -17   2  15       78.06       80.15      4.52 o 
 -16   2  15        1.81        1.02      2.22 o 
 -15   2  15        1.21        2.41      3.06 o 
 -14   2  15        7.05        7.02      1.92 o 
 -13   2  15       24.16       21.40      1.95 o 
 -12   2  15        7.53       10.59      1.72 o 
 -11   2  15       71.40       73.08      3.25 o 
 -10   2  15      228.64      247.53      3.48 o 
  -9   2  15      293.49      253.20      3.47 o 
  -8   2  15     1339.65     1266.38      9.28 o 
  -7   2  15      613.02      651.91      4.90 o 
  -6   2  15        0.26        2.70      0.71 o 
  -5   2  15      860.67      845.82      4.94 o 
  -4   2  15      110.62      125.77      1.46 o 
  -3   2  15     2209.62     2361.58     13.03 o 
  -2   2  15      297.14      397.74      3.09 o 
  -1   2  15       50.69       51.25      1.15 o 
   0   2  15       30.34       24.51      0.94 o 
   1   2  15      919.86      989.43      6.06 o 
   2   2  15     5257.02     5980.78     29.74 o 
   3   2  15       15.36       37.42      0.83 o 
   4   2  15      446.59      418.18      2.68 o 
   5   2  15       92.16      113.71      1.36 o 
   6   2  15      387.01      371.68      2.76 o 
   7   2  15     1228.70     1238.88      7.38 o 
   8   2  15      189.40      126.62      1.88 o 
   9   2  15      974.92      894.64      6.77 o 
  10   2  15      446.97      451.59      4.65 o 
  11   2  15        0.79        1.64      1.46 o 
  12   2  15        4.94        7.23      1.59 o 
  13   2  15      146.44      139.08      3.12 o 
  14   2  15      258.23      252.50      4.04 o 
  15   2  15       36.30       37.05      2.33 o 
  16   2  15       35.00       44.18      2.71 o 
  17   2  15       39.97       39.51      3.18 o 
 -17   3  15        0.77       10.43      3.51 o 
 -16   3  15        2.04        5.26      3.00 o 
 -15   3  15        9.33        6.81      2.01 o 
 -14   3  15       17.04       24.79      2.07 o 
 -13   3  15       79.69       85.36      2.75 o 
 -12   3  15       57.82       59.47      2.45 o 
 -11   3  15      319.46      319.37      4.48 o 
 -10   3  15       52.41       58.28      2.13 o 
  -9   3  15       50.80       41.14      2.23 o 
  -8   3  15        1.62       -1.00      1.00 o 
  -7   3  15        5.87        7.74      1.01 o 
  -6   3  15        0.00        0.82      0.75 o 
  -5   3  15      118.88      122.75      1.62 o 
  -4   3  15       18.51       11.76      0.92 o 
  -3   3  15        0.77        0.91      0.73 o 
  -2   3  15       18.68        8.93      0.74 o 
  -1   3  15      249.06      250.07      2.26 o 
   0   3  15      972.19     1148.24      6.60 o 
   1   3  15      293.08      351.11      2.58 o 
   2   3  15      137.56      183.49      1.68 o 
   3   3  15       50.97       70.43      1.38 o 
   4   3  15      171.31      187.16      1.81 o 
   5   3  15      138.95      160.70      1.70 o 
   6   3  15        3.03        0.67      0.81 o 
   7   3  15      120.25       95.10      1.74 o 
   8   3  15     1407.09     1234.83      8.39 o 
   9   3  15      477.03      476.98      6.34 o 
  10   3  15       16.95       14.21      1.54 o 
  11   3  15        0.16       -0.29      1.44 o 
  12   3  15      100.75      109.04      2.69 o 
  13   3  15      276.50      291.86      5.08 o 
  14   3  15      521.77      515.09      5.95 o 
  15   3  15        0.64        1.25      1.91 o 
  16   3  15       16.89       15.53      2.20 o 
  17   3  15       48.50       53.15      2.50 o 
 -17   4  15       15.31       12.10      2.94 o 
 -16   4  15       69.18       72.64      3.84 o 
 -15   4  15      107.19      104.09      3.35 o 
 -14   4  15       16.26       13.29      2.04 o 
 -13   4  15      186.57      189.02      4.01 o 
 -12   4  15      186.16      181.69      3.79 o 
 -11   4  15      244.43      229.61      5.71 o 
 -10   4  15       18.77       23.83      1.84 o 
  -9   4  15       98.31       77.61      2.50 o 
  -8   4  15     2563.57     2481.76     20.12 o 
  -7   4  15        2.44        6.37      1.11 o 
  -6   4  15      467.09      424.28      3.61 o 
  -5   4  15      160.85      163.93      1.97 o 
  -4   4  15      169.76      175.24      2.16 o 
  -3   4  15      158.44      167.11      1.89 o 
  -2   4  15      336.58      430.92      3.19 o 
  -1   4  15      110.10       96.69      1.50 o 
   0   4  15       35.46       56.07      1.18 o 
   1   4  15      136.47      135.18      1.56 o 
   2   4  15       84.59       93.58      1.36 o 
   3   4  15     1148.50     1265.80      6.61 o 
   4   4  15       29.69       13.66      0.84 o 
   5   4  15      257.04      262.77      2.51 o 
   6   4  15      273.30      236.69      2.34 o 
   7   4  15       26.50       22.22      1.26 o 
   8   4  15       97.81      139.32      2.33 o 
   9   4  15      318.09      297.26      3.77 o 
  10   4  15        7.30       11.58      1.61 o 
  11   4  15       63.53       50.21      2.04 o 
  12   4  15      235.39      247.88      3.74 o 
  13   4  15       29.04       32.18      2.09 o 
  14   4  15        1.72       -0.97      1.83 o 
  15   4  15       95.56       88.70      2.98 o 
  16   4  15      166.89      161.51      5.02 o 
 -16   5  15       96.22      101.98      4.30 o 
 -15   5  15        0.82        2.78      2.21 o 
 -14   5  15        1.54       -0.44      2.19 o 
 -13   5  15       84.15       87.76      3.37 o 
 -12   5  15      172.95      165.53      3.93 o 
 -11   5  15       60.95       54.65      2.93 o 
 -10   5  15        9.99       15.29      2.96 o 
  -9   5  15        3.53        3.04      1.64 o 
  -8   5  15      261.47      201.97      3.66 o 
  -7   5  15      364.88      353.38      4.23 o 
  -6   5  15      164.50      182.26      2.51 o 
  -5   5  15      194.60      188.87      2.75 o 
  -4   5  15     1122.56     1264.48      8.82 o 
  -3   5  15      333.14      412.00      3.21 o 
  -2   5  15      274.84      254.54      2.44 o 
  -1   5  15      137.17      118.06      1.70 o 
   0   5  15      568.82      598.21      4.38 o 
   1   5  15      607.46      600.13      3.97 o 
   2   5  15     1072.15     1106.99      6.04 o 
   3   5  15       92.25      105.91      1.53 o 
   4   5  15        1.02        0.05      0.85 o 
   5   5  15      531.84      558.03      3.97 o 
   6   5  15      972.55      896.33      6.43 o 
   7   5  15      132.55       96.74      2.21 o 
   8   5  15      344.55      355.49      4.71 o 
   9   5  15       70.92       94.30      2.56 o 
  10   5  15      332.88      337.76      4.60 o 
  11   5  15       54.16       55.42      2.49 o 
  12   5  15        2.52        1.38      1.93 o 
  13   5  15       27.33       29.88      2.36 o 
  14   5  15       65.21       74.53      2.99 o 
  15   5  15       27.68       29.67      2.67 o 
  16   5  15       49.99       53.01      3.32 o 
 -16   6  15        9.51       10.80      3.10 o 
 -15   6  15        3.41        8.90      2.51 o 
 -14   6  15       17.29       18.14      3.35 o 
 -13   6  15       66.12       68.29      4.09 o 
 -12   6  15      145.28      133.59      3.87 o 
 -11   6  15      411.14      427.37      5.97 o 
 -10   6  15      136.13      143.28      4.63 o 
  -9   6  15       60.13       45.35      2.51 o 
  -8   6  15      789.69      788.85      8.58 o 
  -7   6  15      378.43      323.31      4.24 o 
  -6   6  15     3588.96     3587.36     25.50 o 
  -5   6  15      280.37      250.38      3.49 o 
  -4   6  15     1998.57     1981.15     13.60 o 
  -3   6  15        0.01        1.38      1.06 o 
  -2   6  15     3475.03     3258.78     19.61 o 
  -1   6  15       61.89       65.31      1.55 o 
   0   6  15     5681.79     5548.33     33.35 o 
   1   6  15      107.08      132.35      2.02 o 
   2   6  15     3636.47     3343.19     18.49 o 
   3   6  15       20.63       12.23      1.35 o 
   4   6  15     1774.93     1692.86      9.44 o 
   5   6  15        3.26        4.95      1.16 o 
   6   6  15     2749.71     2616.91     16.65 o 
   7   6  15      339.77      322.51      3.55 o 
   8   6  15      584.23      548.39      5.66 o 
   9   6  15       21.70       19.34      1.90 o 
  10   6  15      385.69      374.90      9.12 o 
  11   6  15       44.13       50.04      2.48 o 
  12   6  15       12.75       12.80      2.29 o 
  13   6  15       80.05       78.19      3.20 o 
  14   6  15      118.32      125.96      4.01 o 
  15   6  15      106.89      102.81      3.89 o 
  16   6  15        6.90        8.96      2.87 o 
 -15   7  15       10.10       12.81      2.77 o 
 -14   7  15        1.43        2.20      2.54 o 
 -13   7  15       26.59       29.58      2.98 o 
 -12   7  15       98.80      105.99      3.68 o 
 -11   7  15       55.01       57.29      2.87 o 
 -10   7  15       25.12       27.45      3.19 o 
  -9   7  15      478.24      460.59      6.37 o 
  -8   7  15      194.43      179.27      4.04 o 
  -7   7  15       18.97        7.90      2.09 o 
  -6   7  15       33.37       31.58      2.17 o 
  -5   7  15      856.81      885.52      8.25 o 
  -4   7  15       42.32       32.68      1.95 o 
  -3   7  15     1331.11     1308.77      9.91 o 
  -2   7  15      584.06      535.36      4.52 o 
  -1   7  15       81.89       88.23      1.97 o 
   0   7  15      873.55      853.49      6.57 o 
   1   7  15        2.72        3.69      1.23 o 
   2   7  15       18.59       33.56      1.59 o 
   3   7  15       17.18       13.79      1.50 o 
   4   7  15      154.37      158.66      3.06 o 
   5   7  15      110.01      107.39      2.73 o 
   6   7  15       51.39       50.56      2.11 o 
   7   7  15      823.05      886.81      7.55 o 
   8   7  15      328.26      319.23      4.34 o 
   9   7  15      306.35      334.73      4.56 o 
  10   7  15       24.59       23.78      2.19 o 
  11   7  15       90.56       78.44      2.81 o 
  12   7  15       90.69      101.38      3.44 o 
  13   7  15      202.57      195.55      4.49 o 
  14   7  15       69.10       73.04      3.22 o 
  15   7  15        2.96        7.91      2.43 o 
 -15   8  15       51.68       52.16      3.50 o 
 -14   8  15        0.17       -0.12      2.76 o 
 -13   8  15       10.65        4.85      2.83 o 
 -12   8  15        1.30        2.83      2.55 o 
 -11   8  15      166.07      158.08      4.47 o 
 -10   8  15      588.59      600.97      7.89 o 
  -9   8  15      526.03      539.81      7.34 o 
  -8   8  15      299.45      288.09      5.19 o 
  -7   8  15       19.21       18.84      2.25 o 
  -6   8  15      324.31      284.41      5.01 o 
  -5   8  15       12.04       21.98      2.38 o 
  -4   8  15      510.51      462.92      6.35 o 
  -3   8  15       84.32       96.35      2.81 o 
  -2   8  15      650.52      603.18      6.22 o 
  -1   8  15      195.29      158.92      3.22 o 
   0   8  15      565.81      577.88      5.82 o 
   1   8  15      717.52      700.94      6.90 o 
   2   8  15     1490.43     1323.04     11.20 o 
   3   8  15      203.99      215.09      3.60 o 
   4   8  15        3.22        5.80      1.62 o 
   5   8  15      184.65      199.50      4.01 o 
   6   8  15       15.84       18.58      2.24 o 
   7   8  15       68.15       62.91      2.63 o 
   8   8  15      600.91      574.72      6.94 o 
   9   8  15       35.37       41.49      2.63 o 
  10   8  15      217.90      203.05      5.14 o 
  11   8  15       32.73       24.18      2.98 o 
  12   8  15      779.92      767.33     10.39 o 
  13   8  15        7.19        6.37      3.05 o 
  14   8  15      197.59      206.30      5.74 o 
  15   8  15       29.84       40.50      6.68 o 
 -14   9  15        6.66        8.13      4.30 o 
 -13   9  15      136.54      131.94      4.59 o 
 -12   9  15       31.51       26.77      3.06 o 
 -11   9  15       10.70        5.07      2.70 o 
 -10   9  15       15.83       21.08      2.92 o 
  -9   9  15        0.49        0.26      2.64 o 
  -8   9  15       16.28       13.67      2.94 o 
  -7   9  15      100.07      111.58      3.88 o 
  -6   9  15        0.02       -1.44      2.20 o 
  -5   9  15       77.59       75.22      3.25 o 
  -4   9  15        0.03        5.24      2.40 o 
  -3   9  15      190.38      181.18      4.30 o 
  -2   9  15       99.61       91.35      2.93 o 
  -1   9  15      115.72      123.59      3.60 o 
   0   9  15      769.31      734.68      7.71 o 
   1   9  15       13.47       17.98      2.29 o 
   2   9  15       24.10       23.91      2.01 o 
   3   9  15       15.45       20.63      2.44 o 
   4   9  15        0.02       -1.63      1.63 o 
   5   9  15      616.93      588.92      9.60 o 
   6   9  15      206.86      225.40      4.48 o 
   7   9  15        3.06        6.97      2.53 o 
   8   9  15      375.00      383.42      6.89 o 
   9   9  15      267.77      265.41      5.88 o 
  10   9  15       19.78       16.87      3.33 o 
  11   9  15       19.64       23.64      5.56 o 
  12   9  15        7.13       11.40      3.32 o 
  13   9  15      117.21      133.47      4.92 o 
  14   9  15      282.28      294.59      6.60 o 
 -13  10  15        1.41        2.27      3.19 o 
 -12  10  15      130.13      132.29      9.52 o 
 -11  10  15       51.56       49.95      5.25 o 
 -10  10  15       16.40       15.45      3.35 o 
  -9  10  15       81.58       81.73      4.17 o 
  -8  10  15       53.44       50.31      5.03 o 
  -7  10  15        0.00        2.53      2.65 o 
  -6  10  15        0.67        2.19      2.73 o 
  -5  10  15       23.49       34.71      3.24 o 
  -4  10  15       35.00       34.80      4.34 o 
  -3  10  15      233.92      245.40      4.67 o 
  -2  10  15      223.80      244.31      5.99 o 
  -1  10  15      496.84      510.72      6.93 o 
   0  10  15       95.46       97.32      3.72 o 
   1  10  15        0.88       -0.28      1.97 o 
   2  10  15      181.96      180.58      3.71 o 
   3  10  15        3.17        1.96      1.99 o 
   4  10  15        0.58        0.75      1.85 o 
   5  10  15      110.83      107.33      4.88 o 
   6  10  15        0.60        1.21      2.75 o 
   7  10  15       16.87       11.91      3.01 o 
   8  10  15      582.35      565.77      8.04 o 
   9  10  15        5.57        4.42      3.46 o 
  10  10  15       97.68      102.83      5.01 o 
  11  10  15        0.03       -1.35      3.21 o 
  12  10  15        0.12       -0.82      4.46 o 
  13  10  15        0.11       -1.60      3.52 o 
 -12  11  15      106.03      100.43      4.87 o 
 -11  11  15        2.30       -0.19      3.31 o 
 -10  11  15        5.67       -1.64      3.18 o 
  -9  11  15      107.61      114.66      5.58 o 
  -8  11  15       63.36       71.44      4.96 o 
  -7  11  15        4.42        4.61      3.17 o 
  -6  11  15        5.31       13.46      3.19 o 
  -5  11  15       21.07       21.29      3.19 o 
  -4  11  15      186.88      194.66      5.99 o 
  -3  11  15      292.32      286.40      5.59 o 
  -2  11  15      115.28      117.42      4.20 o 
  -1  11  15      112.28      126.59      4.06 o 
   0  11  15      215.54      214.65      4.99 o 
   1  11  15      294.05      295.35      5.11 o 
   2  11  15        4.68        2.25      2.20 o 
   3  11  15      221.19      224.28      4.70 o 
   4  11  15       28.00       24.50      3.68 o 
   5  11  15       43.70       40.02      3.91 o 
   6  11  15        1.70        0.36      2.95 o 
   7  11  15      125.58      108.20      4.72 o 
   8  11  15        1.14        0.45      3.12 o 
   9  11  15       34.28       29.03      3.91 o 
  10  11  15        5.38        3.74      5.92 o 
  11  11  15        4.83        1.23      3.62 o 
  12  11  15       57.52       60.08      7.62 o 
 -11  12  15        7.66        7.18      3.98 o 
 -10  12  15        1.42        0.99      3.81 o 
  -9  12  15        1.38       -3.15      3.70 o 
  -8  12  15      132.64      147.60      5.53 o 
  -7  12  15       42.54       46.33      3.96 o 
  -6  12  15       13.21        9.77      3.41 o 
  -5  12  15       45.10       47.46      4.30 o 
  -4  12  15       40.43       38.56      4.09 o 
  -3  12  15        1.94        0.70      4.28 o 
  -2  12  15        4.82        0.71      2.79 o 
  -1  12  15       33.46       29.79      3.32 o 
   0  12  15       29.74       28.81      2.86 o 
   1  12  15      163.06      175.01      5.06 o 
   2  12  15       15.01       13.48      2.92 o 
   3  12  15       27.99       26.52      2.99 o 
   4  12  15        0.18        2.03      3.53 o 
   5  12  15        0.42       -1.91      3.58 o 
   6  12  15       95.12       96.18      4.74 o 
   7  12  15      386.31      399.02     12.48 o 
   8  12  15        9.37       10.61      3.54 o 
   9  12  15        3.12        6.81      3.46 o 
  10  12  15       28.78       29.90      6.09 o 
  -9  13  15       31.13       23.15      3.96 o 
  -8  13  15      140.80      129.82      5.52 o 
  -7  13  15       31.21       40.79      4.51 o 
  -6  13  15       74.54       68.88      5.11 o 
  -5  13  15      130.03      142.24      6.26 o 
  -4  13  15      164.12      158.76      6.65 o 
  -3  13  15        9.91        2.45      3.27 o 
  -2  13  15      104.15       95.53      4.41 o 
  -1  13  15      183.67      209.99      7.37 o 
   0  13  15       28.16       27.46      3.86 o 
   1  13  15      521.98      571.91      8.89 o 
   2  13  15       31.58       30.41      3.71 o 
   3  13  15      152.57      153.11      7.43 o 
   4  13  15       87.50       88.42      5.17 o 
   5  13  15       12.76       17.94      4.10 o 
   6  13  15        0.31        1.44      3.52 o 
   7  13  15        4.14       12.84      3.69 o 
   8  13  15       64.30       79.69      4.87 o 
   9  13  15       26.88       28.48      4.20 o 
  -7  14  15       90.55      100.63      5.77 o 
  -6  14  15       13.28       17.54      4.23 o 
  -5  14  15      166.68      162.80      8.04 o 
  -4  14  15      246.92      276.34      9.24 o 
  -3  14  15        0.85       -2.91      6.48 o 
  -2  14  15        0.01       -4.10      4.10 o 
  -1  14  15        8.91        4.50      3.65 o 
   0  14  15        4.48        6.73      4.09 o 
   1  14  15        2.90        0.91      3.86 o 
   2  14  15       97.10       99.86      4.81 o 
   3  14  15       91.03       86.70      6.31 o 
   4  14  15       67.68       55.92      5.86 o 
   5  14  15       82.84       77.46      5.42 o 
   6  14  15        3.42        9.36      4.84 o 
   7  14  15      302.22      302.06      7.48 o 
  -4  15  15        9.62       13.34      5.16 o 
  -3  15  15       46.19       58.52     12.00 o 
  -2  15  15       59.17       72.57      7.73 o 
  -1  15  15       15.84       18.51      5.91 o 
   0  15  15        5.71        4.06      3.85 o 
   1  15  15        0.74        4.13      4.52 o 
   2  15  15       60.09       56.17      7.18 o 
   3  15  15       52.30       58.71      7.51 o 
 -16   0  16       65.26       63.23      4.87 o 
 -14   0  16       47.96       48.96      5.54 o 
 -12   0  16        9.96       12.26      2.58 o 
 -10   0  16      379.58      343.33      6.53 o 
  -8   0  16     4380.62     4269.53     40.59 o 
  -6   0  16      643.41      533.86      5.48 o 
  -4   0  16      260.49      230.84      3.58 o 
  -2   0  16      823.30      811.51      7.03 o 
   0   0  16       14.98       18.13      1.15 o 
   2   0  16      224.04      295.53      3.29 o 
   4   0  16     1097.79      950.03      9.98 o 
   6   0  16     1949.94     1784.53     15.13 o 
   8   0  16     2070.24     2091.57     18.82 o 
  10   0  16       44.49       39.58      2.71 o 
  12   0  16      117.73      104.18      3.97 o 
  14   0  16       53.31       49.11      3.39 o 
  16   0  16       77.33       89.11      4.24 o 
 -17   1  16        0.44       -0.16      2.45 o 
 -16   1  16        1.43        4.30      2.35 o 
 -15   1  16      114.49      124.29      4.08 o 
 -14   1  16        4.24        1.81      1.96 o 
 -13   1  16      276.05      294.20      4.63 o 
 -12   1  16        0.08       -1.70      1.77 o 
 -11   1  16        9.67       12.51      1.73 o 
 -10   1  16      313.21      301.96      4.28 o 
  -9   1  16       69.81       77.14      2.08 o 
  -8   1  16      110.53      112.69      2.05 o 
  -7   1  16     2641.41     2694.04     14.72 o 
  -6   1  16      273.90      292.77      2.56 o 
  -5   1  16      506.88      508.38      3.60 o 
  -4   1  16       10.29       15.47      0.77 o 
  -3   1  16     1737.17     2037.44     11.65 o 
  -2   1  16       44.17       28.76      1.08 o 
  -1   1  16       53.09       64.10      1.31 o 
   0   1  16       46.55       50.60      0.98 o 
   1   1  16     2853.65     3000.65     16.17 o 
   2   1  16       23.20       27.99      1.82 o 
   3   1  16      718.65      682.02      4.21 o 
   4   1  16       41.02       56.59      1.21 o 
   5   1  16      652.87      811.00      4.69 o 
   6   1  16     1732.13     1546.84     12.40 o 
   7   1  16     1119.89     1164.97      7.43 o 
   8   1  16      384.00      418.40      3.87 o 
   9   1  16     1971.63     1901.43     12.85 o 
  10   1  16      177.48      187.27      2.88 o 
  11   1  16       37.82       42.64      1.86 o 
  12   1  16      445.69      449.24      5.16 o 
  13   1  16      111.36       97.45      3.31 o 
  14   1  16        0.09       -0.44      1.85 o 
  15   1  16        2.67        1.43      1.83 o 
  16   1  16       12.59       17.79      2.30 o 
  17   1  16        5.43        6.30      2.16 o 
 -17   2  16      186.70      209.51      6.16 o 
 -16   2  16       42.97       50.52      2.81 o 
 -15   2  16       71.83       82.87      3.06 o 
 -14   2  16       50.54       58.52      2.59 o 
 -13   2  16       55.51       58.93      3.88 o 
 -12   2  16      110.77      122.86      3.17 o 
 -11   2  16       21.92       26.38      1.90 o 
 -10   2  16       69.17       63.11      2.52 o 
  -9   2  16      111.70       99.99      2.29 o 
  -8   2  16        3.77        2.54      1.04 o 
  -7   2  16      452.23      407.89      3.40 o 
  -6   2  16       43.29       49.30      1.26 o 
  -5   2  16      181.63      259.64      2.17 o 
  -4   2  16      112.38      113.87      1.53 o 
  -3   2  16       29.98       35.37      1.03 o 
  -2   2  16     2229.46     2586.13     15.09 o 
  -1   2  16      196.81      207.73      2.03 o 
   0   2  16     3948.79     4370.56     25.11 o 
   1   2  16      649.20      748.34      4.83 o 
   2   2  16      902.03     1002.60      5.46 o 
   3   2  16       61.32       72.13      1.08 o 
   4   2  16        7.17        6.53      0.64 o 
   5   2  16       45.34       50.90      0.95 o 
   6   2  16     1638.72     1568.64      8.04 o 
   7   2  16     1382.24     1380.73      7.64 o 
   8   2  16       75.36       51.94      1.49 o 
   9   2  16      805.25      810.42      6.33 o 
  10   2  16     1023.51      988.23      8.74 o 
  11   2  16       19.57       28.39      1.78 o 
  12   2  16        8.07        8.97      1.70 o 
  13   2  16       17.37       14.03      1.90 o 
  14   2  16       16.98       13.14      1.96 o 
  15   2  16      176.82      183.38      3.72 o 
  16   2  16      251.55      235.06      3.97 o 
  17   2  16       59.20       52.34      2.71 o 
 -17   3  16      234.36      238.06      5.90 o 
 -16   3  16       14.67       21.60      2.52 o 
 -15   3  16      140.13      129.67      3.67 o 
 -14   3  16      126.57      133.83      3.52 o 
 -13   3  16       52.54       50.85      2.41 o 
 -12   3  16      367.35      373.42      5.19 o 
 -11   3  16      482.83      516.23      6.19 o 
 -10   3  16        7.46        3.07      1.57 o 
  -9   3  16      110.23      132.01      2.73 o 
  -8   3  16        4.15        4.28      1.12 o 
  -7   3  16        7.97       26.41      1.24 o 
  -6   3  16      545.39      546.02      3.92 o 
  -5   3  16     4058.55     4144.86     22.30 o 
  -4   3  16       90.01       86.95      1.54 o 
  -3   3  16        5.52       18.59      0.91 o 
  -2   3  16     1436.07     1615.86      8.94 o 
  -1   3  16      668.23      668.95      4.50 o 
   0   3  16      464.41      551.61      3.79 o 
   1   3  16     1195.53     1386.96      7.47 o 
   2   3  16      760.09      819.26      4.67 o 
   3   3  16      669.08      818.52      4.65 o 
   4   3  16       61.74       78.45      1.65 o 
   5   3  16       37.72       41.11      1.10 o 
   6   3  16      169.80      153.82      1.85 o 
   7   3  16     1180.89     1289.77      8.21 o 
   8   3  16        3.89        6.09      1.17 o 
   9   3  16     1200.53     1180.19      9.46 o 
  10   3  16       86.38       67.25      2.16 o 
  11   3  16       16.54       17.89      1.75 o 
  12   3  16      188.27      184.43      3.29 o 
  13   3  16       35.22       41.92      2.15 o 
  14   3  16      183.61      180.80      4.18 o 
  15   3  16       93.39       93.52      3.03 o 
  16   3  16       59.40       59.26      2.70 o 
  17   3  16       25.31       28.25      2.20 o 
 -17   4  16       20.97       20.82      3.03 o 
 -16   4  16        0.85        8.53      2.42 o 
 -15   4  16        0.03       -0.53      2.03 o 
 -14   4  16       24.89       22.51      2.33 o 
 -13   4  16       20.87       24.58      3.72 o 
 -12   4  16      107.91      107.18      4.03 o 
 -11   4  16       10.01        7.53      1.92 o 
 -10   4  16       14.49       10.12      1.71 o 
  -9   4  16       32.42       25.28      1.83 o 
  -8   4  16       73.20       78.53      2.55 o 
  -7   4  16      165.77      167.42      2.54 o 
  -6   4  16      798.11      762.36      5.57 o 
  -5   4  16       46.15       52.33      1.37 o 
  -4   4  16      411.90      418.75      3.60 o 
  -3   4  16       87.87       71.09      1.40 o 
  -2   4  16       68.82       85.44      1.41 o 
  -1   4  16        8.95       19.15      0.91 o 
   0   4  16      722.39      679.12      4.33 o 
   1   4  16      217.84      209.91      1.94 o 
   2   4  16      568.64      622.93      3.88 o 
   3   4  16      229.25      231.68      1.98 o 
   4   4  16       95.22       89.57      1.53 o 
   5   4  16      312.03      342.50      2.95 o 
   6   4  16       45.55       34.62      1.26 o 
   7   4  16       45.05       28.79      1.37 o 
   8   4  16      345.44      334.07      3.54 o 
   9   4  16       83.65       74.86      2.31 o 
  10   4  16     1248.00     1219.74      9.98 o 
  11   4  16        1.39        1.26      1.64 o 
  12   4  16        9.06       13.64      1.83 o 
  13   4  16      294.79      295.84      4.21 o 
  14   4  16      149.29      152.73      3.38 o 
  15   4  16       39.04       47.92      2.54 o 
  16   4  16      166.48      164.23      4.27 o 
 -16   5  16       86.14       84.95      6.36 o 
 -15   5  16       63.75       61.58      3.42 o 
 -14   5  16      131.94      133.52      3.93 o 
 -13   5  16      158.76      161.87      4.04 o 
 -12   5  16        0.10        1.61      1.98 o 
 -11   5  16        3.37        3.17      1.96 o 
 -10   5  16      147.80      125.38      4.31 o 
  -9   5  16       36.36       28.28      2.03 o 
  -8   5  16      121.96      133.17      4.14 o 
  -7   5  16     1579.83     1465.56     12.16 o 
  -6   5  16       85.14       74.32      1.90 o 
  -5   5  16        0.33       -0.44      0.96 o 
  -4   5  16      103.29      124.62      2.11 o 
  -3   5  16      111.50      117.52      1.96 o 
  -2   5  16      577.94      502.24      3.58 o 
  -1   5  16     2403.21     2370.19     13.13 o 
   0   5  16      508.56      437.29      3.31 o 
   1   5  16      988.77      981.47      5.71 o 
   2   5  16     1073.87     1229.73      6.80 o 
   3   5  16      461.76      482.82      3.37 o 
   4   5  16      334.99      364.03      2.97 o 
   5   5  16        3.13        1.97      0.93 o 
   6   5  16       92.98       75.09      1.85 o 
   7   5  16      177.71      175.91      2.70 o 
   8   5  16      130.50      106.59      2.61 o 
   9   5  16       34.40       39.28      1.97 o 
  10   5  16      315.57      301.83      4.44 o 
  11   5  16        3.74        6.45      1.95 o 
  12   5  16       21.82       24.18      2.24 o 
  13   5  16       27.32       34.54      2.58 o 
  14   5  16      186.57      202.49      4.28 o 
  15   5  16       18.53       16.51      2.62 o 
  16   5  16        1.98        3.03      2.67 o 
 -16   6  16       18.14       18.66      3.14 o 
 -15   6  16       27.68       33.11      2.86 o 
 -14   6  16        2.93        2.69      2.47 o 
 -13   6  16       73.67       78.75      3.48 o 
 -12   6  16       19.68       22.29      2.54 o 
 -11   6  16       65.99       63.99      2.82 o 
 -10   6  16      569.87      562.52      7.02 o 
  -9   6  16       54.53       54.61      2.65 o 
  -8   6  16      105.20      109.68      3.27 o 
  -7   6  16       10.33       12.64      2.11 o 
  -6   6  16        6.03        3.82      1.54 o 
  -5   6  16      481.86      516.68      5.48 o 
  -4   6  16      269.60      289.92      3.43 o 
  -3   6  16      484.46      456.02      3.82 o 
  -2   6  16        0.21        1.69      1.16 o 
  -1   6  16      102.26      110.67      1.94 o 
   0   6  16     2472.20     2451.92     15.54 o 
   1   6  16       59.02       87.72      1.92 o 
   2   6  16      901.46      860.42      5.96 o 
   3   6  16      934.85      939.58      5.64 o 
   4   6  16      130.22      175.96      2.23 o 
   5   6  16      356.32      341.63      3.39 o 
   6   6  16      100.46      133.01      2.50 o 
   7   6  16       83.99       63.20      1.89 o 
   8   6  16      867.05      845.33      7.64 o 
   9   6  16      601.31      612.76      6.22 o 
  10   6  16       91.90      104.99      3.37 o 
  11   6  16       16.78       15.36      2.22 o 
  12   6  16       10.29        7.14      2.20 o 
  13   6  16      212.73      203.73      4.29 o 
  14   6  16       12.66       14.34      2.67 o 
  15   6  16      148.59      160.34      4.57 o 
  16   6  16       73.83       84.50      3.91 o 
 -15   7  16       33.52       37.53      3.14 o 
 -14   7  16       98.71       98.78      4.06 o 
 -13   7  16        8.00        9.44      2.72 o 
 -12   7  16        2.80       -0.34      3.17 o 
 -11   7  16      135.55      146.70      4.04 o 
 -10   7  16      300.00      278.19      5.06 o 
  -9   7  16        4.46        0.84      2.13 o 
  -8   7  16       28.04       14.53      2.21 o 
  -7   7  16        0.07       -1.80      1.91 o 
  -6   7  16        9.62        3.75      1.79 o 
  -5   7  16      193.72      158.92      4.75 o 
  -4   7  16       54.77       53.57      3.25 o 
  -3   7  16      239.82      220.62      3.24 o 
  -2   7  16      997.46      977.24      7.54 o 
  -1   7  16       19.69       14.54      1.39 o 
   0   7  16       41.92       41.12      1.74 o 
   1   7  16     1144.38     1058.98      8.38 o 
   2   7  16     1996.99     2021.59     13.78 o 
   3   7  16        0.13        2.18      1.32 o 
   4   7  16      499.29      523.06      4.87 o 
   5   7  16     1380.11     1254.67     10.21 o 
   6   7  16      633.97      615.11      6.12 o 
   7   7  16        0.19       -0.26      1.62 o 
   8   7  16        7.36       11.90      1.91 o 
   9   7  16        6.23        7.08      1.94 o 
  10   7  16       17.95       17.88      2.05 o 
  11   7  16        0.77        1.68      2.18 o 
  12   7  16       19.87       19.75      2.52 o 
  13   7  16      857.47      880.97      9.48 o 
  14   7  16      105.95      102.81      3.59 o 
  15   7  16        0.62        6.42      2.49 o 
 -15   8  16       39.95       44.92      3.58 o 
 -14   8  16      141.75      148.82      4.80 o 
 -13   8  16        1.89       -2.74      2.74 o 
 -12   8  16      146.85      158.08      4.51 o 
 -11   8  16       39.16       40.92      3.03 o 
 -10   8  16      206.68      236.43      5.05 o 
  -9   8  16      519.58      543.50      7.41 o 
  -8   8  16      131.46      143.41      4.09 o 
  -7   8  16      168.91      158.94      4.04 o 
  -6   8  16       10.38       15.96      2.41 o 
  -5   8  16      176.84      178.77      4.06 o 
  -4   8  16      148.73      137.54      3.88 o 
  -3   8  16      145.41      141.04      3.25 o 
  -2   8  16      105.78      119.17      2.98 o 
  -1   8  16      148.58      130.03      3.18 o 
   0   8  16       98.69       99.19      3.46 o 
   1   8  16       53.33       49.77      2.33 o 
   2   8  16      783.66      785.92      7.55 o 
   3   8  16        0.00       -1.70      1.70 o 
   4   8  16      303.42      326.65      4.26 o 
   5   8  16      121.91      111.37      5.00 o 
   6   8  16       15.16       14.35      2.23 o 
   7   8  16       30.45       37.53      2.55 o 
   8   8  16       84.92      106.69      3.43 o 
   9   8  16        0.03       -1.92      2.16 o 
  10   8  16       14.65       16.18      2.96 o 
  11   8  16        0.56       -1.11      3.03 o 
  12   8  16      344.06      361.66      6.85 o 
  13   8  16      205.47      207.97      5.54 o 
  14   8  16      159.21      166.32      5.22 o 
 -14   9  16        6.91        5.17      3.01 o 
 -13   9  16       65.03       65.92      6.34 o 
 -12   9  16       13.77       10.71      2.95 o 
 -11   9  16        8.77        5.63      3.13 o 
 -10   9  16       32.72       33.92      3.81 o 
  -9   9  16        1.42       -1.54      2.79 o 
  -8   9  16        5.18        5.01      2.79 o 
  -7   9  16        1.97        4.02      2.44 o 
  -6   9  16       16.98       11.54      2.43 o 
  -5   9  16      313.67      271.35      5.66 o 
  -4   9  16      269.58      269.67      5.42 o 
  -3   9  16      374.56      349.28      5.28 o 
  -2   9  16       78.98       74.30      2.69 o 
  -1   9  16       96.49       76.52      2.98 o 
   0   9  16      185.68      165.66      3.64 o 
   1   9  16     1108.04     1093.21     10.45 o 
   2   9  16        0.05       -1.85      1.85 o 
   3   9  16      254.40      262.21      4.33 o 
   4   9  16       35.94       37.89      2.10 o 
   5   9  16       71.37       71.54      3.24 o 
   6   9  16        0.91        0.76      2.24 o 
   7   9  16      648.08      710.88      8.27 o 
   8   9  16       16.23       13.55      2.92 o 
   9   9  16        9.78       12.11      2.98 o 
  10   9  16       10.07        9.76      3.33 o 
  11   9  16       74.18       68.43      4.35 o 
  12   9  16        1.24        2.60      3.26 o 
  13   9  16        5.31       10.54      3.21 o 
  14   9  16      241.26      257.11      6.36 o 
 -13  10  16       74.19       72.49      5.01 o 
 -12  10  16      112.73      101.05      4.64 o 
 -11  10  16        0.24       -1.15      3.11 o 
 -10  10  16       48.87       44.57      3.95 o 
  -9  10  16      112.92      116.19      4.72 o 
  -8  10  16      192.68      189.82      6.59 o 
  -7  10  16      285.15      296.34      5.69 o 
  -6  10  16      288.56      281.58      6.09 o 
  -5  10  16       23.41       22.21      2.98 o 
  -4  10  16       41.26       35.44      4.51 o 
  -3  10  16        0.63        0.80      2.03 o 
  -2  10  16      158.98      182.92      5.32 o 
  -1  10  16       76.50       83.62      3.31 o 
   0  10  16      582.04      613.09      8.44 o 
   1  10  16        3.09        6.12      2.13 o 
   2  10  16      260.60      275.09      4.76 o 
   3  10  16        5.87        6.06      2.09 o 
   4  10  16      191.08      186.17      4.00 o 
   5  10  16        0.10        1.58      2.71 o 
   6  10  16      280.36      288.10      6.33 o 
   7  10  16      367.70      371.60      7.02 o 
   8  10  16        2.14        9.60      3.09 o 
   9  10  16       91.90       93.66      4.37 o 
  10  10  16       10.37       21.53      3.65 o 
  11  10  16        0.66        1.76      4.02 o 
  12  10  16        0.00        2.09      3.42 o 
  13  10  16        0.03        1.53      3.51 o 
 -12  11  16       24.62       25.34      3.75 o 
 -11  11  16        1.16        1.89      3.38 o 
 -10  11  16       37.49       39.78      3.98 o 
  -9  11  16       83.61       86.29      5.02 o 
  -8  11  16       24.29       23.83      3.65 o 
  -7  11  16      166.08      157.01      6.19 o 
  -6  11  16      412.89      426.63      7.70 o 
  -5  11  16       25.54       28.67      3.37 o 
  -4  11  16       16.32       17.37      3.58 o 
  -3  11  16       68.25       72.55      3.43 o 
  -2  11  16      284.60      278.08      5.66 o 
  -1  11  16      220.11      242.70      7.44 o 
   0  11  16       21.11       17.47      2.92 o 
   1  11  16      116.68      115.82      3.68 o 
   2  11  16      110.76      117.52      3.66 o 
   3  11  16       85.26       96.55      3.52 o 
   4  11  16      143.10      138.28      5.41 o 
   5  11  16      306.79      323.53     10.97 o 
   6  11  16        0.59        2.61      3.15 o 
   7  11  16      107.90      103.19      9.00 o 
   8  11  16        1.73        1.72      3.13 o 
   9  11  16        0.29        2.70      4.85 o 
  10  11  16      121.49      117.31      6.22 o 
  11  11  16        0.74       -2.03      3.58 o 
  12  11  16       36.53       38.22      6.51 o 
 -11  12  16        2.12        1.13      3.75 o 
 -10  12  16      127.30      120.81      5.88 o 
  -9  12  16      227.76      242.33      7.31 o 
  -8  12  16        0.28        0.69      3.33 o 
  -7  12  16        8.67       10.39      4.08 o 
  -6  12  16      161.91      165.13      5.57 o 
  -5  12  16       99.90       99.07      5.11 o 
  -4  12  16        4.24        6.61      3.49 o 
  -3  12  16       67.16       60.15      4.85 o 
  -2  12  16       40.36       49.83      3.40 o 
  -1  12  16       93.18       93.86      4.17 o 
   0  12  16      238.04      259.09      5.19 o 
   1  12  16       33.79       39.02      4.26 o 
   2  12  16      122.60      119.93      4.52 o 
   3  12  16      185.25      168.53      4.77 o 
   4  12  16        7.55       -0.13      3.53 o 
   5  12  16      117.03      112.56      5.41 o 
   6  12  16      229.45      238.06      8.62 o 
   7  12  16       62.46       65.46      4.42 o 
   8  12  16      372.66      380.56      8.30 o 
   9  12  16       19.88       26.70      4.49 o 
  10  12  16        0.17       -4.70      4.70 o 
  -9  13  16      142.68      154.35      5.94 o 
  -8  13  16       21.05       16.76      3.82 o 
  -7  13  16       23.79       25.59      4.39 o 
  -6  13  16        3.44       -0.98      3.76 o 
  -5  13  16      118.48      123.75      9.07 o 
  -4  13  16      195.93      190.50      6.49 o 
  -3  13  16        0.01       -3.64      3.64 o 
  -2  13  16       36.46       40.16      3.55 o 
  -1  13  16      493.31      513.13     10.60 o 
   0  13  16       91.41       84.23      4.67 o 
   1  13  16      181.80      197.04      5.62 o 
   2  13  16      190.12      205.55      8.12 o 
   3  13  16        3.42        4.73      4.44 o 
   4  13  16       44.96       53.97      6.07 o 
   5  13  16       86.54       93.83      4.88 o 
   6  13  16        3.70        0.58      3.47 o 
   7  13  16      142.07      140.68      5.60 o 
   8  13  16       82.21      100.44      5.94 o 
   9  13  16       16.85       22.22      3.97 o 
  -7  14  16       37.13       46.98      4.87 o 
  -6  14  16       83.52       97.05      5.64 o 
  -5  14  16       13.21       12.89      4.13 o 
  -4  14  16      216.81      207.59      8.69 o 
  -3  14  16        1.14       -2.13      4.54 o 
  -2  14  16       21.71       24.77      4.39 o 
  -1  14  16        0.65        1.74      3.20 o 
   0  14  16        0.04       -3.36      3.36 o 
   1  14  16        3.29       -1.58      3.71 o 
   2  14  16        0.57        0.56      3.21 o 
   3  14  16       11.01       12.83      4.72 o 
   4  14  16        7.88        1.52      6.45 o 
   5  14  16        8.43        8.72      3.74 o 
   6  14  16        3.29        8.56      3.90 o 
  -3  15  16       64.22       70.40      7.05 o 
  -2  15  16        9.03        6.02      7.09 o 
  -1  15  16        0.01       -3.60      3.60 o 
   0  15  16       11.02       18.43      3.86 o 
   1  15  16       16.36        3.01      3.89 o 
   2  15  16       43.21       47.38      7.03 o 
   3  15  16       16.63       21.35      6.82 o 
 -17   0  17      166.53      190.78      6.50 o 
 -15   0  17        3.84        6.79      3.27 o 
 -13   0  17       27.18       29.00      3.20 o 
 -11   0  17       17.00       11.92      2.60 o 
  -9   0  17      420.09      384.78      5.92 o 
  -7   0  17       45.90       17.77      1.43 o 
  -5   0  17     2428.72     2530.72     24.85 o 
  -3   0  17      632.59      713.01      7.67 o 
  -1   0  17     1994.32     2048.86     19.06 o 
   1   0  17     4239.14     4618.14     32.62 o 
   3   0  17     1025.07      930.92      7.55 o 
   5   0  17       35.34       36.63      1.53 o 
   7   0  17    18255.58    17727.58    146.16 o 
   9   0  17      573.73      559.03      7.10 o 
  11   0  17      324.87      345.13      6.14 o 
  13   0  17      409.30      407.93      6.40 o 
  15   0  17       41.46       41.85      4.26 o 
  17   0  17       20.02       22.44      3.41 o 
 -17   1  17       74.42       74.50      3.44 o 
 -16   1  17       61.00       78.29      3.32 o 
 -15   1  17       25.60       35.68      2.60 o 
 -14   1  17        6.75        6.96      2.20 o 
 -13   1  17      140.65      155.24      6.34 o 
 -12   1  17      285.51      304.22      4.64 o 
 -11   1  17       25.76       17.44      1.92 o 
 -10   1  17      105.54       88.88      2.98 o 
  -9   1  17      335.58      317.00      4.00 o 
  -8   1  17       44.82       43.58      1.48 o 
  -7   1  17        4.04        7.78      0.88 o 
  -6   1  17        6.48        9.23      0.83 o 
  -5   1  17       25.07       27.01      1.05 o 
  -4   1  17      389.15      409.80      3.12 o 
  -3   1  17      577.65      661.39      4.41 o 
  -2   1  17      640.78      689.87      4.68 o 
  -1   1  17       59.32       48.23      1.06 o 
   0   1  17     1305.29     1287.80      7.30 o 
   1   1  17     7084.54     7667.92     39.07 o 
   2   1  17      749.69      714.10      4.33 o 
   3   1  17      307.65      318.78      2.38 o 
   4   1  17       24.26        6.44      0.72 o 
   5   1  17       69.06       69.64      1.26 o 
   6   1  17     2057.17     1900.86     11.09 o 
   7   1  17      562.46      541.90      4.11 o 
   8   1  17      240.74      199.39      2.65 o 
   9   1  17        0.60        5.98      1.27 o 
  10   1  17       12.32       16.98      1.58 o 
  11   1  17        4.71        7.08      1.56 o 
  12   1  17      166.88      172.25      3.15 o 
  13   1  17       73.05       72.89      2.55 o 
  14   1  17       42.45       38.40      2.31 o 
  15   1  17        0.12        0.02      1.84 o 
  16   1  17       19.22       13.82      2.26 o 
  17   1  17       31.60       39.61      2.54 o 
 -17   2  17      188.31      215.37      4.91 o 
 -16   2  17      160.00      171.93      4.25 o 
 -15   2  17        1.58        0.76      2.09 o 
 -14   2  17      246.08      236.58      4.42 o 
 -13   2  17       70.74       83.79      2.95 o 
 -12   2  17       41.97       51.56      2.33 o 
 -11   2  17      601.21      573.82      6.72 o 
 -10   2  17      138.83      148.42      2.92 o 
  -9   2  17      240.18      227.12      3.22 o 
  -8   2  17      598.24      581.49      5.01 o 
  -7   2  17        0.91        0.79      0.94 o 
  -6   2  17      381.14      340.72      2.83 o 
  -5   2  17       56.79       65.99      1.28 o 
  -4   2  17      669.12      740.41      5.31 o 
  -3   2  17        0.01        3.78      0.74 o 
  -2   2  17      879.84      953.50      6.20 o 
  -1   2  17       15.11       15.34      0.84 o 
   0   2  17      272.45      325.50      2.57 o 
   1   2  17     3119.54     3464.06     18.49 o 
   2   2  17     1461.84     1618.57      7.98 o 
   3   2  17      557.10      564.31      3.37 o 
   4   2  17      120.64      114.98      1.27 o 
   5   2  17     2432.61     2345.32     11.22 o 
   6   2  17      253.59      217.09      2.06 o 
   7   2  17      354.33      358.59      3.06 o 
   8   2  17      359.16      344.52      3.33 o 
   9   2  17       36.88       25.93      1.59 o 
  10   2  17        3.12        4.85      1.53 o 
  11   2  17       11.74       14.91      1.71 o 
  12   2  17      187.59      175.19      3.38 o 
  13   2  17       61.20       55.16      2.40 o 
  14   2  17       51.23       54.89      2.48 o 
  15   2  17      216.80      226.31      4.10 o 
  16   2  17       41.70       45.92      2.43 o 
  17   2  17       20.41       21.44      2.41 o 
 -17   3  17        1.37        3.29      2.44 o 
 -16   3  17        1.69       -1.30      2.16 o 
 -15   3  17        0.01        2.16      2.14 o 
 -14   3  17        1.48       -1.92      1.92 o 
 -13   3  17       70.12       59.32      2.65 o 
 -12   3  17       32.97       34.54      2.19 o 
 -11   3  17      228.08      260.16      4.24 o 
 -10   3  17       65.28       55.31      2.35 o 
  -9   3  17       90.25      117.43      2.76 o 
  -8   3  17      329.34      283.19      3.22 o 
  -7   3  17     1267.15     1291.77      8.92 o 
  -6   3  17      661.21      722.42      4.94 o 
  -5   3  17     2779.87     2987.06     17.63 o 
  -4   3  17       68.08       55.78      1.42 o 
  -3   3  17      112.99      155.36      1.88 o 
  -2   3  17      913.20     1004.63      6.20 o 
  -1   3  17       13.50       11.91      0.78 o 
   0   3  17        2.01        9.01      0.72 o 
   1   3  17        4.10        2.35      0.67 o 
   2   3  17     1442.41     1640.11      8.27 o 
   3   3  17       24.70       34.37      0.95 o 
   4   3  17     3256.29     3499.77     17.63 o 
   5   3  17       17.26       15.65      0.89 o 
   6   3  17      459.12      454.13      3.72 o 
   7   3  17      420.50      387.20      3.48 o 
   8   3  17       48.65       23.73      1.38 o 
   9   3  17        0.70        1.86      1.44 o 
  10   3  17      449.62      462.82      4.99 o 
  11   3  17       15.10       14.53      1.73 o 
  12   3  17        0.47        0.39      1.66 o 
  13   3  17       60.77       62.10      2.50 o 
  14   3  17        1.37        4.82      2.00 o 
  15   3  17      221.81      220.60      4.12 o 
  16   3  17       17.60       27.03      2.40 o 
  17   3  17        4.66        4.64      2.32 o 
 -17   4  17        4.50        2.21      2.92 o 
 -16   4  17      286.53      300.61      5.52 o 
 -15   4  17       20.16       13.43      2.36 o 
 -14   4  17      143.08      136.80      3.94 o 
 -13   4  17        6.17        7.56      2.22 o 
 -12   4  17        1.28        2.32      1.95 o 
 -11   4  17      220.52      201.43      6.36 o 
 -10   4  17      104.93       97.28      2.98 o 
  -9   4  17        0.05        0.17      1.65 o 
  -8   4  17       96.67       71.90      2.49 o 
  -7   4  17       53.40       58.41      1.95 o 
  -6   4  17      116.13      141.75      2.32 o 
  -5   4  17       31.93       38.40      1.34 o 
  -4   4  17     1262.07     1345.99      8.84 o 
  -3   4  17      298.13      305.54      2.73 o 
  -2   4  17      463.13      444.42      3.24 o 
  -1   4  17     2604.38     2633.35     14.04 o 
   0   4  17       10.63        3.24      0.75 o 
   1   4  17      121.33       93.26      1.42 o 
   2   4  17     2113.46     2234.69     11.40 o 
   3   4  17      999.73     1028.94      5.61 o 
   4   4  17      173.10      216.16      2.18 o 
   5   4  17      331.76      331.65      2.95 o 
   6   4  17      606.68      600.30      4.42 o 
   7   4  17      272.46      215.23      2.72 o 
   8   4  17       16.54       32.49      1.87 o 
   9   4  17       17.42       29.84      1.84 o 
  10   4  17        6.87        9.41      1.70 o 
  11   4  17        5.63        1.64      1.69 o 
  12   4  17      568.78      569.61      7.30 o 
  13   4  17      480.96      499.41      5.70 o 
  14   4  17        4.00        4.88      2.02 o 
  15   4  17      115.63      121.44      3.38 o 
  16   4  17       38.52       46.78      2.97 o 
 -16   5  17        2.54        4.97      2.48 o 
 -15   5  17        4.11        1.77      2.33 o 
 -14   5  17       70.68       73.22      3.78 o 
 -13   5  17        4.07        5.84      2.28 o 
 -12   5  17       46.97       50.09      2.79 o 
 -11   5  17       61.52       53.81      2.75 o 
 -10   5  17      236.21      199.61      4.00 o 
  -9   5  17        8.63        6.39      2.64 o 
  -8   5  17      357.39      340.47      4.96 o 
  -7   5  17       92.42      114.77      3.28 o 
  -6   5  17       45.75       30.88      1.52 o 
  -5   5  17      491.66      478.10      4.08 o 
  -4   5  17      187.70      221.09      2.75 o 
  -3   5  17      250.00      272.21      2.79 o 
  -2   5  17      469.70      379.39      3.01 o 
  -1   5  17      221.78      238.26      2.36 o 
   0   5  17      335.17      374.19      3.15 o 
   1   5  17       54.40       92.00      1.46 o 
   2   5  17     1129.58     1262.11      6.96 o 
   3   5  17        0.81       -0.84      0.85 o 
   4   5  17       16.46       25.58      1.08 o 
   5   5  17      109.67      114.44      1.87 o 
   6   5  17      262.94      234.33      2.85 o 
   7   5  17      370.51      324.37      3.70 o 
   8   5  17       39.94       26.43      1.82 o 
   9   5  17      625.46      587.41      5.91 o 
  10   5  17       84.02       86.71      2.90 o 
  11   5  17       33.86       26.32      2.21 o 
  12   5  17      679.30      684.90      9.12 o 
  13   5  17      163.92      161.73      3.93 o 
  14   5  17      576.38      562.69      7.78 o 
  15   5  17       19.90       22.17      2.82 o 
  16   5  17       68.87       68.37      3.59 o 
 -16   6  17       98.00      105.03      4.06 o 
 -15   6  17        5.00        6.73      2.55 o 
 -14   6  17        0.18       -2.43      2.43 o 
 -13   6  17       55.79       60.88      3.24 o 
 -12   6  17      187.29      204.70      4.69 o 
 -11   6  17       63.09       59.10      3.70 o 
 -10   6  17       17.41       22.79      2.34 o 
  -9   6  17      222.13      198.09      4.19 o 
  -8   6  17      387.28      410.96      5.69 o 
  -7   6  17      234.55      221.24      3.66 o 
  -6   6  17      421.40      381.49      4.22 o 
  -5   6  17        2.93        2.34      1.48 o 
  -4   6  17      524.39      484.19      4.81 o 
  -3   6  17      325.13      331.50      3.16 o 
  -2   6  17     1781.45     1831.15     11.70 o 
  -1   6  17      269.20      295.71      3.09 o 
   0   6  17      648.76      648.80      5.66 o 
   1   6  17     1806.68     1857.71     11.71 o 
   2   6  17       34.71       26.46      1.22 o 
   3   6  17      290.15      324.94      2.95 o 
   4   6  17     1086.38     1065.74      6.82 o 
   5   6  17       37.17       56.81      1.70 o 
   6   6  17     1586.68     1561.30     11.14 o 
   7   6  17      157.71      150.20      2.79 o 
   8   6  17        8.98       12.28      1.65 o 
   9   6  17      147.50      160.94      3.31 o 
  10   6  17      310.90      312.23      4.68 o 
  11   6  17       90.32       83.46      2.96 o 
  12   6  17        4.14       10.82      2.46 o 
  13   6  17       12.78       10.88      2.42 o 
  14   6  17        7.64        6.61      2.66 o 
  15   6  17        2.28        4.00      2.67 o 
 -15   7  17       26.43       26.92      3.01 o 
 -14   7  17      147.13      155.37      4.65 o 
 -13   7  17        4.59        3.40      2.64 o 
 -12   7  17      199.92      201.84      4.73 o 
 -11   7  17       15.16       14.63      3.51 o 
 -10   7  17       71.90       59.50      3.03 o 
  -9   7  17        0.20       -2.15      2.15 o 
  -8   7  17      145.99      136.22      3.77 o 
  -7   7  17      311.97      295.16      4.95 o 
  -6   7  17       40.75       26.70      2.17 o 
  -5   7  17      344.50      318.19      4.82 o 
  -4   7  17      714.98      730.56      8.25 o 
  -3   7  17       28.33       36.84      1.91 o 
  -2   7  17        0.01        1.24      1.44 o 
  -1   7  17       52.57       43.04      1.70 o 
   0   7  17     1810.29     1768.01     13.43 o 
   1   7  17       97.01      109.80      2.58 o 
   2   7  17       25.83       35.20      1.74 o 
   3   7  17      979.50      978.14      7.40 o 
   4   7  17      119.90      126.84      2.52 o 
   5   7  17      323.22      322.68      4.69 o 
   6   7  17       19.70       27.13      1.97 o 
   7   7  17        6.83        2.14      1.70 o 
   8   7  17       11.42       13.70      1.97 o 
   9   7  17       56.76       64.19      2.56 o 
  10   7  17       75.06       87.87      2.80 o 
  11   7  17       11.14        9.77      2.12 o 
  12   7  17      180.76      175.78      4.14 o 
  13   7  17        3.83       15.05      2.55 o 
  14   7  17       16.25       28.17      2.75 o 
  15   7  17      207.74      221.88      4.73 o 
 -15   8  17      213.57      226.96      5.61 o 
 -14   8  17        7.29       13.17      4.46 o 
 -13   8  17        5.22        4.87      3.38 o 
 -12   8  17       71.49       75.10      3.57 o 
 -11   8  17       55.41       49.41      3.19 o 
 -10   8  17      117.62      124.20      4.13 o 
  -9   8  17      489.02      536.55      7.42 o 
  -8   8  17       69.50       79.22      3.71 o 
  -7   8  17        0.07        0.11      2.04 o 
  -6   8  17        0.95        2.90      2.21 o 
  -5   8  17       52.94       49.91      2.87 o 
  -4   8  17       39.22       45.43      2.60 o 
  -3   8  17      208.54      207.18      4.15 o 
  -2   8  17     2095.58     2050.13     16.31 o 
  -1   8  17      167.45      148.24      3.42 o 
   0   8  17     1435.28     1329.55     11.27 o 
   1   8  17      928.15      879.84      8.24 o 
   2   8  17       87.23       74.24      2.49 o 
   3   8  17        7.45        9.75      1.91 o 
   4   8  17        0.53        0.80      1.52 o 
   5   8  17     1102.96     1064.83     10.52 o 
   6   8  17        6.47        9.97      2.20 o 
   7   8  17      444.43      452.94      6.16 o 
   8   8  17      104.51      101.47      3.31 o 
   9   8  17      108.72      119.06      3.67 o 
  10   8  17      159.29      170.14      5.77 o 
  11   8  17       67.60       72.41      3.82 o 
  12   8  17        7.73        9.24      3.04 o 
  13   8  17        0.06        4.26      3.32 o 
  14   8  17       38.98       52.49      3.94 o 
 -14   9  17       85.01       89.84      4.25 o 
 -13   9  17       43.49       39.92      3.35 o 
 -12   9  17       31.98       30.04      3.44 o 
 -11   9  17      188.68      216.36      5.24 o 
 -10   9  17      149.16      159.49      6.72 o 
  -9   9  17       18.09       17.46      3.07 o 
  -8   9  17        6.88        2.34      2.79 o 
  -7   9  17       75.43       72.84      3.42 o 
  -6   9  17        1.97        0.29      2.30 o 
  -5   9  17        4.02        5.42      2.33 o 
  -4   9  17        0.07       -2.18      2.37 o 
  -3   9  17        9.72       10.03      2.05 o 
  -2   9  17       18.57       20.25      2.41 o 
  -1   9  17        0.00        1.66      1.99 o 
   0   9  17       14.08       17.94      2.37 o 
   1   9  17      177.00      182.36      3.90 o 
   2   9  17      119.00      129.45      3.38 o 
   3   9  17        6.50        2.09      1.85 o 
   4   9  17        2.74        4.78      2.08 o 
   5   9  17        1.64        2.24      2.86 o 
   6   9  17       25.49       33.44      2.72 o 
   7   9  17       46.49       49.08      3.14 o 
   8   9  17       30.53       33.46      3.16 o 
   9   9  17      172.62      187.60      5.18 o 
  10   9  17      253.02      251.41      6.51 o 
  11   9  17        4.24       -3.07      3.07 o 
  12   9  17        0.79        2.73      3.60 o 
  13   9  17       13.68       17.35      3.69 o 
 -13  10  17       16.37       15.28      3.45 o 
 -12  10  17       30.22       44.76      3.93 o 
 -11  10  17       33.67       25.43      3.55 o 
 -10  10  17       76.80       68.98      4.55 o 
  -9  10  17      242.93      242.05      5.99 o 
  -8  10  17        0.73        0.59      3.02 o 
  -7  10  17      102.22      108.59      4.06 o 
  -6  10  17      107.77      117.32      4.55 o 
  -5  10  17       53.94       49.07      3.44 o 
  -4  10  17       98.92       92.26      4.35 o 
  -3  10  17       26.87       29.08      2.66 o 
  -2  10  17      104.72      105.35      3.90 o 
  -1  10  17      425.33      437.49      6.38 o 
   0  10  17      253.47      251.50      5.36 o 
   1  10  17        0.50        1.37      2.03 o 
   2  10  17     1149.44     1094.24     10.74 o 
   3  10  17      322.94      327.38      5.47 o 
   4  10  17       72.83       84.74      3.11 o 
   5  10  17        3.50        7.31      2.54 o 
   6  10  17       40.02       35.39      3.38 o 
   7  10  17      456.22      446.27      7.84 o 
   8  10  17      200.88      207.49      5.24 o 
   9  10  17       29.74       39.52      3.49 o 
  10  10  17       10.95       12.33      5.41 o 
  11  10  17        3.85        1.68      3.36 o 
  12  10  17      138.14      143.85      5.77 o 
  13  10  17      174.54      171.31      8.56 o 
 -12  11  17        9.10       -1.32      3.37 o 
 -11  11  17       47.67       43.12      4.07 o 
 -10  11  17       81.13       85.29      4.61 o 
  -9  11  17       40.04       36.24      4.17 o 
  -8  11  17       19.37       25.81      3.60 o 
  -7  11  17      108.68      123.82      4.96 o 
  -6  11  17       68.45       74.50      4.20 o 
  -5  11  17       40.90       42.00      3.59 o 
  -4  11  17      566.53      573.02      9.85 o 
  -3  11  17      251.02      259.44      6.95 o 
  -2  11  17        2.09        0.49      2.69 o 
  -1  11  17      986.82     1014.41     13.53 o 
   0  11  17        5.70        8.34      2.77 o 
   1  11  17      193.53      188.98      4.41 o 
   2  11  17       65.46       64.80      3.02 o 
   3  11  17        5.58        4.29      2.19 o 
   4  11  17      253.04      256.61      7.01 o 
   5  11  17       52.23       47.19      3.75 o 
   6  11  17       94.22       96.46      4.55 o 
   7  11  17        1.03        1.14      3.22 o 
   8  11  17      104.02      109.46      4.79 o 
   9  11  17       11.62        6.56      3.65 o 
  10  11  17       34.00       40.57      4.92 o 
  11  11  17       18.05       12.30      5.58 o 
 -10  12  17        0.47        4.16      3.85 o 
  -9  12  17        2.76        6.32      3.86 o 
  -8  12  17        4.96        5.39      3.42 o 
  -7  12  17      147.91      165.89      6.20 o 
  -6  12  17       15.86       25.34      4.01 o 
  -5  12  17        0.31        1.65      3.59 o 
  -4  12  17       91.71       84.19      6.14 o 
  -3  12  17       20.33       19.44      2.80 o 
  -2  12  17     1225.89     1220.52     15.76 o 
  -1  12  17       49.06       53.97      3.93 o 
   0  12  17      197.78      224.95      5.00 o 
   1  12  17       34.19       32.05      3.11 o 
   2  12  17        1.70       -2.72      2.72 o 
   3  12  17       31.31       36.78      3.37 o 
   4  12  17        0.29       -3.00      3.46 o 
   5  12  17        0.10       -1.64      3.27 o 
   6  12  17       99.72      115.40      5.13 o 
   7  12  17        0.06        2.84      3.45 o 
   8  12  17      105.64      107.94      5.04 o 
   9  12  17       89.31       76.79      4.72 o 
  10  12  17       74.22       74.59      5.76 o 
  -9  13  17        0.02       -4.80      4.80 o 
  -8  13  17        7.25        1.53      3.88 o 
  -7  13  17        5.76        5.15      3.98 o 
  -6  13  17       10.91       13.22      4.13 o 
  -5  13  17      358.27      374.96      8.65 o 
  -4  13  17        0.07        0.06      3.69 o 
  -3  13  17        0.50       -3.04      4.90 o 
  -2  13  17       11.99        8.09      3.12 o 
  -1  13  17        0.00       10.50      3.25 o 
   0  13  17       69.25       69.98      4.62 o 
   1  13  17       56.39       61.95      4.00 o 
   2  13  17       20.73       24.32      4.53 o 
   3  13  17        7.29        7.17      4.51 o 
   4  13  17        3.24        9.51      3.85 o 
   5  13  17       27.73       33.04      4.00 o 
   6  13  17       94.37      103.15      5.09 o 
   7  13  17       23.76       29.40      4.01 o 
   8  13  17      406.16      432.73     10.43 o 
  -7  14  17       11.44       13.17      8.61 o 
  -6  14  17       16.49       16.69      4.38 o 
  -5  14  17       18.43       19.16      4.46 o 
  -4  14  17       17.74       11.06      5.06 o 
  -3  14  17       22.18       11.13      4.75 o 
  -2  14  17       78.08       71.94      5.19 o 
  -1  14  17      143.96      137.27      5.77 o 
   0  14  17       21.50       26.28      3.93 o 
   1  14  17      106.25      100.04      6.15 o 
   2  14  17       71.17       74.83      4.48 o 
   3  14  17      252.83      259.31      9.81 o 
   4  14  17        1.09       -3.86      3.86 o 
   5  14  17        4.03        7.36      4.38 o 
   6  14  17       70.82       66.18      4.79 o 
  -3  15  17       12.40       16.41      6.59 o 
  -2  15  17       15.78       19.86      5.96 o 
  -1  15  17       13.05        7.87      5.19 o 
   0  15  17      180.70      197.21      6.58 o 
   1  15  17       41.02       45.54      4.68 o 
   2  15  17        3.22        0.12      5.81 o 
 -16   0  18      323.70      315.39      7.71 o 
 -14   0  18      523.43      494.14      9.34 o 
 -12   0  18      174.29      155.64      5.07 o 
 -10   0  18        6.24        9.20      2.34 o 
  -8   0  18      268.31      292.81      5.52 o 
  -6   0  18     1402.14     1499.52     17.22 o 
  -4   0  18     1328.20     1422.42     11.66 o 
  -2   0  18      267.65      326.64      3.66 o 
   0   0  18     1224.48     1390.14     12.39 o 
   2   0  18        1.06        0.39      0.90 o 
   4   0  18      762.23      851.69      7.11 o 
   6   0  18     3797.97     3512.68     26.39 o 
   8   0  18      388.37      366.41      4.99 o 
  10   0  18      281.53      259.74      5.30 o 
  12   0  18      116.91      127.34      5.41 o 
  14   0  18      176.20      190.81      6.14 o 
  16   0  18       67.29       70.84      4.04 o 
 -17   1  18       32.04       35.42      2.93 o 
 -16   1  18      213.67      225.48      4.76 o 
 -15   1  18      574.34      586.25      8.31 o 
 -14   1  18       32.98       36.23      2.55 o 
 -13   1  18        0.42        3.24      1.98 o 
 -12   1  18       12.93       20.63      2.11 o 
 -11   1  18       68.73       75.04      2.67 o 
 -10   1  18      441.78      395.48      5.15 o 
  -9   1  18      119.50      108.91      2.90 o 
  -8   1  18       65.21       50.42      1.84 o 
  -7   1  18      185.44      147.79      2.49 o 
  -6   1  18       14.34       43.06      1.49 o 
  -5   1  18      569.71      588.79      4.65 o 
  -4   1  18     1190.78     1235.11      7.58 o 
  -3   1  18       23.39       29.72      0.99 o 
  -2   1  18       64.88       80.58      2.26 o 
  -1   1  18       77.79       95.75      1.47 o 
   0   1  18      214.57      281.47      3.10 o 
   1   1  18     2386.98     2562.47     13.19 o 
   2   1  18     1128.45     1309.56      7.07 o 
   3   1  18       31.76       22.92      0.85 o 
   4   1  18      201.70      246.38      2.12 o 
   5   1  18      343.91      267.76      2.22 o 
   6   1  18      280.18      276.61      2.57 o 
   7   1  18      172.77      192.15      2.38 o 
   8   1  18       90.31       71.77      1.98 o 
   9   1  18      101.34       99.82      2.20 o 
  10   1  18      538.73      571.28      5.60 o 
  11   1  18       45.07       48.64      2.06 o 
  12   1  18       20.55       30.25      1.94 o 
  13   1  18        6.39        7.00      1.90 o 
  14   1  18      215.64      213.38      3.97 o 
  15   1  18       15.72       13.81      2.03 o 
  16   1  18        3.27        3.56      2.30 o 
  17   1  18       56.02       60.82      2.87 o 
 -17   2  18      248.56      277.48      7.25 o 
 -16   2  18       51.40       60.94      4.19 o 
 -15   2  18        3.78        1.63      3.64 o 
 -14   2  18       18.70       19.39      2.32 o 
 -13   2  18       95.86       98.27      3.24 o 
 -12   2  18      119.30      117.05      3.70 o 
 -11   2  18       67.72       68.36      2.72 o 
 -10   2  18      150.21      134.41      3.09 o 
  -9   2  18      649.34      601.78      5.91 o 
  -8   2  18       42.43       36.76      1.55 o 
  -7   2  18      257.49      303.36      3.03 o 
  -6   2  18      377.50      363.92      2.92 o 
  -5   2  18      479.71      484.30      3.92 o 
  -4   2  18       21.10       30.02      1.11 o 
  -3   2  18     1259.91     1275.63      8.05 o 
  -2   2  18      475.75      442.61      3.33 o 
  -1   2  18        0.73        2.18      0.76 o 
   0   2  18       98.91      100.35      1.45 o 
   1   2  18      977.94      981.70      5.58 o 
   2   2  18       51.47       69.22      1.69 o 
   3   2  18       69.54       78.66      1.22 o 
   4   2  18       60.50       41.76      0.93 o 
   5   2  18        0.67        6.40      0.74 o 
   6   2  18      598.54      539.95      3.85 o 
   7   2  18     1427.04     1376.37      8.62 o 
   8   2  18      275.33      276.13      3.07 o 
   9   2  18        5.75        4.35      1.38 o 
  10   2  18      278.89      257.46      3.92 o 
  11   2  18       55.97       51.22      2.08 o 
  12   2  18        0.61        2.38      1.77 o 
  13   2  18      138.68      132.68      3.25 o 
  14   2  18        1.70       -1.12      1.93 o 
  15   2  18        0.99        3.71      2.11 o 
  16   2  18       48.15       49.90      2.50 o 
  17   2  18        9.56       10.81      2.63 o 
 -17   3  18        2.26       -0.03      2.62 o 
 -16   3  18       21.30       21.07      2.65 o 
 -15   3  18      107.50      107.31      3.56 o 
 -14   3  18        2.79        3.65      2.12 o 
 -13   3  18        0.01        0.12      1.87 o 
 -12   3  18       29.19       26.98      2.15 o 
 -11   3  18        0.58        1.88      1.79 o 
 -10   3  18       15.33       17.09      2.64 o 
  -9   3  18      130.14      122.43      2.84 o 
  -8   3  18        4.63        6.36      1.40 o 
  -7   3  18      118.33      113.38      2.19 o 
  -6   3  18      233.34      196.33      2.32 o 
  -5   3  18        1.00        4.22      0.91 o 
  -4   3  18        0.11       -0.61      0.85 o 
  -3   3  18       66.45       51.20      1.24 o 
  -2   3  18      983.49     1019.97      6.32 o 
  -1   3  18       56.08       43.30      1.20 o 
   0   3  18      704.19      793.48      4.87 o 
   1   3  18       82.46      103.47      1.42 o 
   2   3  18     2331.07     2485.49     12.13 o 
   3   3  18     2351.89     2435.00     11.90 o 
   4   3  18      307.88      309.48      2.57 o 
   5   3  18       71.16       86.21      1.42 o 
   6   3  18       10.27       19.51      1.03 o 
   7   3  18      124.30      124.53      2.17 o 
   8   3  18        8.22       11.64      1.31 o 
   9   3  18        3.17        1.61      1.48 o 
  10   3  18      309.72      309.23      4.02 o 
  11   3  18       67.49       69.57      2.65 o 
  12   3  18      173.60      174.57      3.32 o 
  13   3  18       69.95       64.61      2.60 o 
  14   3  18      234.90      217.89      4.38 o 
  15   3  18        0.58        2.80      2.09 o 
  16   3  18       22.78       25.28      2.39 o 
 -16   4  18        7.45       10.35      2.57 o 
 -15   4  18       50.09       52.75      3.06 o 
 -14   4  18        2.51        1.26      2.23 o 
 -13   4  18        7.63        8.75      2.39 o 
 -12   4  18        6.18        6.08      2.16 o 
 -11   4  18        1.25        3.72      2.00 o 
 -10   4  18      263.64      265.47      4.38 o 
  -9   4  18       39.66       36.19      2.12 o 
  -8   4  18       45.26       53.77      2.32 o 
  -7   4  18        0.30        5.30      1.41 o 
  -6   4  18        0.01        1.51      1.14 o 
  -5   4  18       55.60       40.36      2.19 o 
  -4   4  18      520.75      569.51      4.52 o 
  -3   4  18        0.94        0.20      0.85 o 
  -2   4  18     2698.53     2720.60     13.74 o 
  -1   4  18      242.88      321.05      2.67 o 
   0   4  18      191.13      230.87      2.20 o 
   1   4  18      415.26      467.35      3.05 o 
   2   4  18      808.72      854.40      4.96 o 
   3   4  18      902.56      977.52      5.52 o 
   4   4  18      134.29      151.07      1.92 o 
   5   4  18      413.91      441.82      3.36 o 
   6   4  18        7.88        5.81      1.09 o 
   7   4  18      383.37      434.90      4.05 o 
   8   4  18     1330.85     1215.00      8.90 o 
   9   4  18      207.95      210.16      3.39 o 
  10   4  18       89.95       79.87      2.47 o 
  11   4  18       12.23       12.67      1.83 o 
  12   4  18      215.02      213.19      3.68 o 
  13   4  18        2.00        9.74      1.98 o 
  14   4  18       73.96       71.76      2.79 o 
  15   4  18       26.21       23.15      2.41 o 
  16   4  18       83.02       87.08      3.49 o 
 -16   5  18       56.63       54.97      4.03 o 
 -15   5  18      103.25      113.85      3.90 o 
 -14   5  18      177.19      180.52      4.43 o 
 -13   5  18        2.88        1.02      2.33 o 
 -12   5  18      470.67      472.57      6.87 o
[truncated: 459,702 more chars]
